# Supplementary material for: Clostridioides difficile Modifies its Aromatic Compound Metabolism in Response to Amidochelocardin-Induced Membrane Stress
Source: mSphere. 2022 Aug 22;7(5):e00302-22. doi: 10.1128/msphere.00302-22 (PMC9599328; doi:10.1128/msphere.00302-22)
Supplement: TABLE S1 [file msphere.00302-22-s0001.xlsx]

## Sheet: Supplementary_table_S1
Minimal inhibitory concentrations of chelocardin (CHD) and amidochelocardin (CDCHD) against C. difficile and selected other anerobes in µg/ml.
Species	Strain	Phylum	Na-CHD/ citrate	Na-CDCHD/ citrate		Ribotype	Origin
Clostridioides difficile	630	Firmicutes	2	2		12	human
Clostridioides difficile	1780	Firmicutes	2	4		1	human
Clostridioides difficile	R20291	Firmicutes	2	2		27	human
Clostridioides difficile	11S0047	Firmicutes	2	2		126	porcine
Clostridioides difficile	12S0133	Firmicutes	4	2		78	porcine
Terrisporobacter glycolicus	DSM 1288	Firmicutes	n.a.	2		n.a.	n.a.
Terrisporobacter sp.	DSM 29186	Firmicutes	n.a.	2		n.a.	n.a.
Clostridium scindens	VPI 13733	Firmicutes	n.a.	2		n.a.	n.a.
Lactobacillus casei	DSM 20011	Firmicutes	n.a.	4		n.a.	n.a.
Bifidobacterium longum	UR1	Actinobacteria	n.a.	0.5		n.a.	n.a.
Bacteroides fragilis	VPI 2553	Bacteroidetes	n.a.	4		n.a.	n.a.
Bacteroides thetaiotaomicron	WAL 2926	Bacteroidetes	n.a.	4		n.a.	n.a.
