# Supplementary material for: Clostridioides difficile Modifies its Aromatic Compound Metabolism in Response to Amidochelocardin-Induced Membrane Stress
Source: mSphere. 2022 Aug 22;7(5):e00302-22. doi: 10.1128/msphere.00302-22 (PMC9599328; doi:10.1128/msphere.00302-22)
Supplement: TABLE S2 [file msphere.00302-22-s0002.xlsx]

## Sheet: Supplementary_table_S2
Major findings from the proteome analysis of amidochelocardin stress in C. difficile. Columns D, F, and H provide log2 fold changes (stress vs. control) for the three stress conditions based on the LFQ intensities provided by MaxQuant. 0.75, 1.0 and 1.5 indicate amidochelocardin concentrations in µg/ml. Columns E, G, and I provide p values provided by the R package DEqMS. p values ≤ 0.05 are high…
Locus tag	Strand	Operon	FC [log2] 0.75 vs Ctrl	p value	FC [log2] 1.0 vs Ctrl	p value	FC [log2] 1.5 vs Ctrl	p value	Gene name	Protein name	Role	Localization
CD630_06310	+	0	ON		ON		ON		CD630_06310	Putative transcriptional regulator	Transcriptional regulators of unknown targets	Unknown
CD630_06330	+	0	0.974764	0.0750057	1.14169	0.057654	1.65252	0.000629062	CD630_06330	Uncharacterized protein	Uncharacterized proteins	Cytoplasmic
CD630_16170	+	CD1617	n.a.		0.803708	0.237453	1.55523	0.00202945	clnR	Transcriptional regulator, GntR family	Transcriptional regulators of unknown targets	Cytoplasmic
CD630_16180	+	CD1617	0.173217	0.746549	0.720691	0.285492	1.48294	0.00933227	clnA	ABC-type transport system, multidrug-family ATP-binding protein (EC 3.6.3.-)	Antibiotic efflux	Cytoplasmic membrane
CD630_17590	+	0	1.35946	6.79541e-06	1.60736	9.17201e-05	2.01525	1.87419e-08	CD630_17590	Methyltransferase domain protein	Menaquinone and ubiquinone	Cytoplasmic
CD630_17610	+	0	0.555223		0.688182	0.0191765	1.01497	0.000154233	CD630_17610	Putative phenazine biosynthesis PhzC/PhzF protein	PhzC/PhzF protein	Unknown
CD630_18320	+	CD1832	0.527969	0.0100989	0.723501	0.000212802	1.03094	1.0363e-06	aroF1	3-deoxy-D-arabino-heptulosonate 7-phosphate synthase (EC 2.5.1.54)	Aromatic amino acid and derivative metabolism	Cytoplasmic
CD630_18330	+	CD1832	0.586942	0.0100989	0.815087	0.000212802	1.03527	1.0363e-06	aroB	3-dehydroquinate synthase (DHQS) (EC 4.2.3.4)	Aromatic amino acid and derivative metabolism	Cytoplasmic
CD630_18340	+	CD1832	0.621427	0.00420647	0.714955	0.000453489	1.04393	1.0363e-06	aroA	3-phosphoshikimate 1-carboxyvinyltransferase (EC 2.5.1.19) (5-enolpyruvylshikimate-3-phosphate synthase) (EPSP synthase) (EPSPS)	Aromatic amino acid and derivative metabolism	Cytoplasmic
CD630_18350	+	CD1832	0.467624	0.020081	0.691051	0.000724481	0.844241	9.28253e-06	aroC	Chorismate synthase (CS) (EC 4.2.3.5) (5-enolpyruvylshikimate-3-phosphate phospholyase)	Aromatic amino acid and derivative metabolism	Cytoplasmic
CD630_18360	+	CD1832	0.520955	0.0723757	0.613367	0.0016188	0.961217	1.89943e-05	pheA	Bifunctional P-protein, chorismate mutase/prephenate dehydratase (EC 4.2.1.51) (EC 5.4.99.5)	Aromatic amino acid and derivative metabolism	Cytoplasmic
CD630_18370	+	CD1832	0.514677	0.0843711	0.730651	0.00248723	1.01697	1.89943e-05	aroE1	Shikimate dehydrogenase (NADP(+)) (SDH) (EC 1.1.1.25)	Aromatic amino acid and derivative metabolism	Cytoplasmic
CD630_18380	+	CD1832	0.414829	0.0408325	0.53978	0.00457473	0.839781	1.99493e-05	aroK	Shikimate kinase (SK) (EC 2.7.1.71)	Aromatic amino acid and derivative metabolism	Cytoplasmic
CD630_18390	+	CD1832	0.448531	0.36711	0.560243	0.0310581	0.852852	0.000216739	tyrC	Prephenate dehydrogenase (EC 1.3.1.12)	Aromatic amino acid and derivative metabolism	Cytoplasmic
CD630_30340	+	0	0.834686	0.0408325	1.18214	0.0016188	1.70903	9.28253e-06	CD630_30340	Transcriptional regulator, TrmB family	Transcriptional regulators of unknown targets	Unknown
CD630_30350	+	0	0.750225	0.020081	0.926832	0.00736705	1.28882	0.000108645	CD630_30350	Phenazine biosynthesis, phzf family	Phzf family protein	Cytoplasmic
