# Supplementary material for: Clostridioides difficile Modifies its Aromatic Compound Metabolism in Response to Amidochelocardin-Induced Membrane Stress
Source: mSphere. 2022 Aug 22;7(5):e00302-22. doi: 10.1128/msphere.00302-22 (PMC9599328; doi:10.1128/msphere.00302-22)
Supplement: TABLE S3 [file msphere.00302-22-s0003.xlsx]

## Sheet: Supplementary_table_S3
Proteins significantly less abundant or only identified in the controls. Columns D, F, and H provide log2 fold changes (stress vs. control) for the three stress conditions based on the LFQ intensities provided by MaxQuant. 0.75, 1.0 and 1.5 indicate amidochelocardin concentrations in µg/ml. Columns E, G, and I provide p values provided by the R package DEqMS. p values ≤ 0.05 are highlighted in re…
Locus tag	Strand	Operon	FC [log2] 0.75 vs Ctrl	p value	FC [log2] 1.0 vs Ctrl	p value	FC [log2] 1.5 vs Ctrl	p value	Gene name	Protein name	Role	Localization
CD630_00181	0	0					OFF		CD630_00181	Uncharacterized protein	Uncharacterized proteins	Unknown
CD630_01920	+	0	0.224109	0.761497	0.488207	0.0794655	OFF		cls	Cardiolipin synthase (CL synthase) (EC 2.7.8.-)	Phospholipid metabolism	Cytoplasmic membrane
CD630_02880	+	CD0284	-0.166674	0.869853	0.114407	0.884526	OFF		CD630_02880	PTS system, mannose-type IIC component	Mannose	Cytoplasmic membrane
CD630_03200	-	CD0316	OFF				OFF		CD630_03200	Two-component response regulator	Signal transduction	Cytoplasmic
CD630_03420	-	0			0.248972	0.711464	OFF		CD630_03420	Uncharacterized protein	Uncharacterized proteins	Cytoplasmic
CD630_04380	+	0	OFF				OFF		CD630_04380	Uncharacterized protein	Uncharacterized proteins	Unknown
CD630_05860	+	0	0.486417	0.678493	0.561184	0.0470132	OFF		CD630_05860	Uncharacterized protein	Uncharacterized proteins	Unknown
CD630_05900	+	0	OFF				OFF		CD630_05900	Uncharacterized protein	Uncharacterized proteins	Cytoplasmic
CD630_06310	+	0	ON		ON		ON		CD630_06310	Putative transcriptional regulator	Transcriptional regulators of unknown targets	Unknown
CD630_06930	-	0			OFF		OFF		CD630_06930	Transcriptional regulator, MerR family	Transcriptional regulators of unknown targets	Unknown
CD630_08300	+	0	-0.850109	0.0176508	-0.899912	0.00140416	-1.7579	0.000190771	CD630_08300	na / leu symporter	Uptake of amino acids	Cytoplasmic membrane
CD630_08540	+	CD0853	OFF		OFF		OFF		oppC	ABC-type transport system, oligopeptide-family permease	Uptake of amino acids	Cytoplasmic membrane
CD630_10740	+	CD1073	OFF		-0.131103	0.679854	-1.30126	0.0145913	CD630_10740	PTS system, mannose-type IIA component	Mannose	Cytoplasmic
CD630_13480	+	CD1345	-0.114197	0.886466	-0.229257	0.226662	OFF		CD630_13480	Putative lipoprotein	Lipoproteins	Unknown
CD630_14250	-	0	OFF		0.159319	0.627438	OFF		CD630_14250	Putative magnesium transporter	Cation transporters	Cytoplasmic membrane
CD630_14620	-	0	OFF		OFF		OFF		CD630_14620	Transcriptional regulator, GntR family	Transcriptional regulators of unknown targets	Unknown
CD630_17021	+	CD1702	OFF		-0.123042	0.927449	OFF		thiS	Thiamine biosynthesis sulfur carrier protein	Thiamin	Cytoplasmic
CD630_18010	-	0					OFF		CD630_18010	Putative membrane protein	Putative membrane protein	Cytoplasmic membrane
CD630_19670	-	CD1967	-0.0310622	0.997456			OFF		CD630_19670	Uncharacterized protein	Uncharacterized proteins	Cytoplasmic
CD630_20130	-	0	0.0732605	0.909746	0.0503094	0.794331	OFF		hydR	Transcriptional regulator, TetR family	Resistance to toxic compounds	Cytoplasmic
CD630_20220	-	CD2020			0.0573832		OFF		repL	plasmid replication protein	Uncharacterized proteins	Unknown
CD630_20340	-	CD2030	OFF		OFF		OFF		argC	N-acetyl-gamma-glutamyl-phosphate reductase (AGPR) (EC 1.2.1.38) (N-acetyl-glutamate semialdehyde dehydrogenase) (NAGSA dehydrogenase)	Arginine, urea cycle, creatine and polyamine metabolism	Cytoplasmic
CD630_20430	+	0	OFF		OFF		OFF		CD630_20430	Putative hydrolase	Miscellaneous enzymes proteins involved in metabolic pathways	Cytoplasmic
CD630_21150	-	0	0.0504582	0.980782	0.0377058	0.712441	OFF		CD630_21150	Putative copper-transporting P-type ATPase (EC 3.6.3.4)	Cation transporters	Cytoplasmic membrane
CD630_21800	+	0	OFF				OFF		CD630_21800	Putative DEAD-like helicase	DNA replication	Cytoplasmic
CD630_21890	-	0	OFF				OFF		pgmB	Beta-phosphoglucomutase (Beta-D-Glucose 1,6-phosphomutase) (EC 5.4.2.6)	Maltose	Cytoplasmic
CD630_22050	-	CD2204	OFF		0.249281	0.429314	OFF		CD630_22050	Putative membrane protein	Putative membrane protein	Cytoplasmic membrane
CD630_22220	+	0					OFF		CD630_22220	Putative extrachromosomal origin protein	Mobile genetic elements	Unknown
CD630_26250	+	0	OFF		OFF		OFF		CD630_26250	Putative membrane protein	Putative membrane protein	Cytoplasmic membrane
CD630_26330	-	CD2630	0.0989651	0.923821	-0.0668996	0.702157	OFF		CD630_26330	Putative FeS-containing cyanobacterial-specific oxidoreductase	Miscellaneous enzymes proteins involved in metabolic pathways	Cytoplasmic
CD630_27290	-	CD2729	OFF		OFF		OFF		CD630_27290	Putative regulator of the sigma(E) factor	Transcriptional regulators of unknown targets	Cytoplasmic
CD630_28510	-	CD2851	OFF				OFF		dltC	D-alanine--poly(phosphoribitol) ligase subunit 2	Teichoic acid metabolism	Cytoplasmic
CD630_28520	-	CD2851	OFF		0.205996	0.375768	OFF		dltB	D-alanyl transfer protein	Teichoic acid metabolism	Cytoplasmic membrane
CD630_29600	-	CD2954	OFF		-0.138589	0.810499	OFF		atpI	V-type ATP synthase subunit I	ATP synthases	Cytoplasmic membrane
CD630_31090	-	0	OFF		OFF		OFF		CD630_31090	Putative pentose-5-phosphate 3-epimerase (EC 5.1.3.1)	Central energy metabolism	Cytoplasmic
CD630_32030	-	0			0.241169	0.252316	OFF		CD630_32030	Two-component response regulator	Signal transduction	Cytoplasmic
CD630_32340	-	0	OFF				OFF		CD630_32340	putative S-adenosyl-L-methionine-dependent methyltransferase	Uncharacterized proteins	Unknown
CD630_32540	0	0	-0.23401	0.70689	-0.217415	0.222257	OFF		CD630_32540	Putative peptidase, S8 or S52 family	Protein degradation	Cytoplasmic
CD630_34080	0	0	OFF				OFF		mitS	DNA mismatch repair protein MutS	DNA mismatch repair	Cytoplasmic membrane
CD630_35090	-	CD3490	OFF		-0.0977361	0.553051	OFF		CD630_35090	Putative type IV pilus assembly protein	Type IV pili	Cytoplasmic
CD630_36250	-	0	0.589599	0.670443			OFF		CD630_36250	Putative signaling protein	Signal transduction	Cytoplasmic membrane
CD630_36560	-	0	OFF		0.208726	0.258805	OFF		CD630_36560	Uncharacterized protein	Uncharacterized proteins	Cytoplasmic
