# Supplementary material for: Clostridioides difficile Modifies its Aromatic Compound Metabolism in Response to Amidochelocardin-Induced Membrane Stress
Source: mSphere. 2022 Aug 22;7(5):e00302-22. doi: 10.1128/msphere.00302-22 (PMC9599328; doi:10.1128/msphere.00302-22)
Supplement: TABLE S4 [file msphere.00302-22-s0004.xlsx]

## Sheet: Supplementary_table_S4
Table of all proteins identified in the proteome experiments. Columns A to P provide LFQ intensities calculated by MaxQuant. Columns T to W provide the number of bioreplicates in which a respective protein could be identified. X, Z, and AB provide log2 fold changes (stress vs. control) for the three stress conditions based on the LFQ intensities provided by MaxQuant. Columns Y, AA, and AC provide…
LFQ intensity Ctrl_Bio1	LFQ intensity Ctrl_Bio2	LFQ intensity Ctrl_Bio3	LFQ intensity Ctrl_Bio4	LFQ intensity 0.75_Bio1	LFQ intensity 0.75_Bio2	LFQ intensity 0.75_Bio3	LFQ intensity 0.75_Bio4	LFQ intensity 1_Bio1	LFQ intensity 1_Bio2	LFQ intensity 1_Bio3	LFQ intensity 1_Bio4	LFQ intensity 1.5_Bio1	LFQ intensity 1.5_Bio2	LFQ intensity 1.5_Bio3	LFQ intensity 1.5_Bio4	Locus tag	Strand	Operon	riBAQ counts Ctrl	riBAQ counts 0.75 CDCHD	riBAQ counts 1.0 CDCHD	riBAQ counts 1.5 CDCHD	FC [log2] 0.75 vs Ctrl	p value	FC [log2] 1.0 vs Ctrl	p value	FC [log2] 1.5 vs Ctrl	p value	Gene name	Protein name	Role	Localization
531030000	605570000	609520000	588490000	579300000	573650000	629020000	531440000	590120000	568630000	619520000	560390000	556910000	560610000	547250000	598280000	CD630_00010	+	CD0001	4	4	4	4	-0.0131606		0.00250057		-0.0449131		dnaA	Chromosomal replication initiator protein DnaA	DNA replication	Cytoplasmic
616340000	578380000	590750000	567110000	642100000	621930000	622950000	576790000	578400000	582920000	596850000	621030000	673830000	590960000	593440000	564800000	CD630_00020	0	CD0001	4	4	4	4	0.0666238		0.0162328		0.0425685		dnaN	DNA polymerase III subunit beta	DNA replication	Cytoplasmic
153590000	170250000	160830000	121980000	148060000	141990000	134680000	157290000	178080000	178180000	177100000	170500000	143740000	192300000	120330000	115610000	CD630_00030	+	CD0001	4	4	4	4	-0.0597957		0.214424		-0.0848997		CD630_00030	Putative RNA-binding mediating protein	RNA processing and modification	Cytoplasmic
					11810000	15421000										CD630_00040	+	CD0001	0	2	0	0							recF	DNA replication and repair protein RecF	SOS response	Cytoplasmic
2962700000	2265600000	2693500000	2689900000	3068500000	2549400000	2937100000	2477300000	3288000000	2706400000	3001300000	2717800000	2983400000	2896400000	2736100000	3127600000	CD630_00050	+	CD0001	4	4	4	4	0.0560778		0.142516		0.146207		gyrB	DNA gyrase subunit B (EC 5.99.1.3)	DNA replication	Cytoplasmic
687950000	727160000	665360000	630320000	727870000	741420000	760330000	700120000	707070000	733640000	754340000	762860000	839630000	733520000	792310000	709480000	CD630_00060	+	CD0001	4	4	4	4	0.112059		0.125865		0.181845		gyrA	DNA gyrase subunit A (EC 5.99.1.3)	DNA replication	Cytoplasmic
247860000	188950000	208510000	186450000	269090000	187260000	223490000	187690000	376520000	214360000	186890000	262730000	190940000	235140000	146410000	242300000	CD630_00070	+	CD0001	4	4	4	4	0.060729		0.32302		-0.0297564		CD630_00070	Putative spore protein	Sporulation	Cytoplasmic membrane
175120000	204190000	164580000	215800000	201010000	179340000	240880000	203860000	176410000	180680000	194130000	192980000	158560000	156050000	192300000	183980000	CD630_00080	+	CD0001	4	4	4	4	0.119141		-0.0297204		-0.136955		CD630_00080	Uncharacterized protein	Putative membrane protein	Cytoplasmic membrane
257180000	218960000	218170000	209250000	225160000	231780000	229440000	241330000	193960000	214330000	227670000	222710000	226400000	250890000	244060000	241890000	CD630_00090	+	CD0001	4	4	4	4	0.0380535		-0.0735166		0.0922749		rsbV	Anti-sigma factor antagonist	Universal stress response	Unknown
224500000	240680000	213430000	166900000	254910000	204240000	188860000	226180000	280540000	251710000	231020000	232320000	208480000	255140000	207570000	191290000	CD630_00100	+	CD0001	4	4	4	4	0.0481251		0.23573		0.0286692		rsbW	Serine-protein kinase RsbW	Universal stress response	Cytoplasmic
58262000	63771000	53574000	58766000	75451000	50508000	74486000	53247000	82733000	55510000	68364000	67170000	67294000	66568000	56045000	68132000	CD630_00110	+	CD0001	4	4	4	4	0.114272		0.224195		0.138783		sigB	RNA polymerase sigma-B factor (Sigma-37)	Universal stress response	Cytoplasmic
63194000	59311000	63369000	67433000	75177000	62575000	65598000	43911000	73321000	69227000	60812000	64163000	77926000	77743000	64955000	53969000	CD630_00120	+	0	4	4	4	4	-0.0348522		0.078776		0.116408		niaR	transcription repressor NiaR	Universal stress response	Cytoplasmic
31997000		27668000	27317000	29359000	9706400		27433000	31072000	27707000	25966000	22896000	26845000	28008000	32925000	27742000	CD630_00130	+	0	4	3	4	4	-0.387397		-0.107599		-0.00568364		mscS	small-conductance mechanosensitive channel	Signal transduction	Cytoplasmic membrane
757850000	879820000	857970000	883410000	812790000	915350000	736230000	859550000	695530000	783630000	790270000	820040000	879900000	742380000	749320000	772970000	CD630_00140	+	0	4	4	4	4	-0.023732		-0.129258		-0.103755		serS1	Serine--tRNA ligase (EC 6.1.1.11) (Seryl-tRNA synthetase) (SerRS) (Seryl-tRNA(Ser/Sec) synthetase)	tRNA metabolism	Cytoplasmic
59591000	53353000	53592000	53843000	76050000	58410000	60957000	52798000	63911000	58294000	62331000	52838000	58454000	56479000	61296000	61302000	CD630_00160	+	CD0016	4	4	4	4	0.171604		0.107175		0.108129		dnaX	DNA polymerase III subunit gamma/tau (EC 2.7.7.7)	DNA replication	Cytoplasmic
597720000	705510000	728460000	739240000	622020000	545250000	994420000	717290000	804050000	689870000	836700000	788300000	822690000	888820000	700210000	777210000	CD630_00170	+	CD0016	4	4	4	4	0.0551875		0.170676		0.202702		ybaB	Nucleoid-associated protein CD630_00170	DNA repair associated proteins	Unknown
57650000	52394000	49489000	56221000	52532000	59117000	66661000	46115000	54639000	48978000	57873000	52626000	60332000	55089000	53415000	56216000	CD630_00180	+	CD0016	4	4	4	4	0.0568461		-0.0109947		0.0608711		recR	Recombination protein RecR	SOS response	Cytoplasmic
	23362000				21525000	11901000		28641000	28655000	20188000	27296000					CD630_00181	0	0	3	2	4	0					OFF		CD630_00181	Uncharacterized protein	Uncharacterized proteins	Unknown
157340000	155550000	151310000	174080000	157820000	193650000	179560000	179580000	156480000	166370000	196660000	206280000	190700000	176630000	187200000	181820000	CD630_00190	-	0	4	4	4	4	0.154869		0.185363		0.206202		ugtP1	processive diacylglycerol beta-glucosyltransferase	Biosynthesis and degradation of surface polysaccharides and lipopolysaccharides	Cytoplasmic
						22489000	21127000	41611000	31938000		30291000				18960000	CD630_00200	+	0	1	2	3	1							CD630_00200	Uncharacterized protein	Uncharacterized proteins	Cytoplasmic
4054500000	3574300000	3462700000	3927000000	4049000000	3856100000	3779700000	4103900000	3657700000	3850700000	3810800000	4286400000	4326300000	3693400000	4077700000	4254100000	CD630_00210	+	0	4	4	4	4	0.0721517		0.0553231		0.122682		pycA	Pyruvate carboxylase (EC 6.4.1.1)	Glycolysis and gluconeogenesis	Cytoplasmic
314970000	308750000	300560000	349580000	317210000	295210000	297160000	311290000	299260000	279140000	267560000	312930000	270620000	287360000	246630000	293920000	CD630_00220	0	0	4	4	4	4	-0.0612971		-0.136463		-0.213632		fusA1	Elongation factor G (EF-G)	Translation	Cytoplasmic
78031000	120300000	88204000	70179000	114790000	86564000	88167000	74598000	116740000	95289000	107760000	124220000	85866000	78143000	96594000	113360000	CD630_00230	+	CD0023	4	4	4	4	0.0296422		0.315821		0.0681277		ctsR	Transcriptional regulator CtsR	Degradation of truncated proteins	Cytoplasmic
	26455000	29592000	31028000	33415000	37652000	47803000	28792000	36571000	47866000	43411000	17733000	29586000	47741000	28061000	34120000	CD630_00240	+	CD0023	3	4	4	4	0.346931		0.326454		0.26498		mcsA	Activator of protein kinase McsB	Degradation of truncated proteins	Cytoplasmic
103030000	106460000	89499000	87014000	103980000	77925000	92862000	88008000	98109000	80871000	81451000	82204000	84946000	82828000	72141000	102360000	CD630_00250	+	CD0023	4	4	4	4	-0.089537		-0.17194		-0.173456		mcsB	Protein-arginine kinase (EC 2.7.14.1)	Degradation of truncated proteins	Cytoplasmic
332260000	285140000	291900000	309170000	325110000	285820000	329550000	291490000	320110000	306230000	331290000	303870000	332890000	309240000	297470000	323240000	CD630_00260	+	CD0023	4	4	4	4	0.0158964		0.0500695		0.0516011		clpC	Class III stress response-related ATPase, AAA+ superfamily	Degradation of truncated proteins	Cytoplasmic
418040000	333550000	351550000	489470000	520320000	406710000	446290000	422900000	485770000	408260000	381630000	467400000	459810000	460510000	435520000	485790000	CD630_00270	+	CD0023	4	4	4	4	0.173571		0.130229		0.20959		radA	DNA repair protein RadA	DNA repair associated proteins	Cytoplasmic membrane
16510000	17550000	18281000	16045000	20827000	21419000	19781000	19299000	17261000	20949000	19960000	21383000	23899000	19080000	20930000	19871000	CD630_00280	+	CD0023	4	4	4	4	0.250016		0.218215		0.292905		disA	DNA integrity scanning protein DisA (Cyclic di-AMP synthase) (c-di-AMP synthase) (Diadenylate cyclase) (EC 2.7.7.85)	DNA repair associated proteins	Cytoplasmic membrane
353660000	378210000	322080000	344680000	425760000	382840000	373690000	346390000	583680000	434390000	423270000	379220000	463510000	513070000	382730000	463270000	CD630_00290	+	CD0023	4	4	4	4	0.128272		0.380368		0.381968	0.0296393	CD630_00290	Putative membrane protein	Putative membrane protein	Cytoplasmic membrane
30582000	41581000	44846000	36487000	35610000	34220000	35580000	30127000	64254000	37780000	35349000	35000000	27802000	45231000	27446000	39801000	CD630_00300	+	0	4	4	4	4	-0.179514		0.167416		-0.129892		CD630_00300	Putative membrane protein	Putative membrane protein	Cytoplasmic membrane
9512500	10394000	9470300			8430000	12411000	9374100	9853200	9866400	12869000	11636000	12400000	14874000	11689000	10353000	CD630_00350	+	CD0035	3	3	4	4	0.0405925		0.175134		0.332341		CD630_00350	transcriptional regulator with putative sugar-binding domain	Carbohydrate utilization	Cytoplasmic
44017000	57866000	49171000	43906000	38699000	41887000	42469000	36811000	43068000	41367000	48456000	38289000	39087000	46985000	42298000	35210000	CD630_00360	+	CD0035	4	4	4	4	-0.286315		-0.187664		-0.253182		acoA	Acetoin dehydrogenase E1 component (TPP-dependent alpha subunit) (EC 1.2.4.1)	Fermentation	Cytoplasmic
39653000	47776000	45499000	35694000	41855000	47641000	54575000	39216000	44381000	48532000	52669000	40402000	49016000	43463000	47537000	39262000	CD630_00370	+	CD0035	4	4	4	4	0.120312		0.141386		0.0884057		acoB	Acetoin dehydrogenase E1 component (TPP-dependent beta subunit) (EC 1.2.4.1)	Fermentation	Cytoplasmic
13119000	27800000	22140000	26946000		29053000	23490000	25078000	18726000	21882000	22260000	22009000	19559000		22690000	23482000	CD630_00380	+	CD0035	4	4	4	3	0.201479		-0.0846315		-0.0383937		acoC	Acetoin dehydrogenase E2 component (Dihydrolipoamide acetyltransferase) (EC 2.3.1.12)	Fermentation	Cytoplasmic
57095000	57275000	58342000	54149000	55765000	51854000	66726000	52384000	51868000	59668000	59685000	52545000	64487000	58832000	62009000	55014000	CD630_00390	+	CD0035	4	4	4	4	-0.000839682		-0.0198178		0.0832802		acoL	acetoin dehydrogenase E3 component (dihydrolipoamide dehydrogenase)	Fermentation	Cytoplasmic
55147000	51115000	39904000	55372000	39640000	46433000	48464000	46181000	42166000	47282000	45976000	39290000	47291000	49079000	41822000	45152000	CD630_00460	+	0	4	4	4	4	-0.157312		-0.206057		-0.136499		CD630_00460	Putative lipoate-protein ligase (EC 2.7.7.63)	Protein modification	Cytoplasmic
23075000	15007000	16966000	18461000	20905000	31528000	18391000	13825000	19677000	17861000	26314000	19141000	31995000				CD630_00470	+	CD0047	4	4	4	2	0.203572		0.175069				ispD	2-C-methyl-D-erythritol 4-phosphate cytidylyltransferase (EC 2.7.7.60) (4-diphosphocytidyl-2C-methyl-D-erythritol synthase) (MEP cytidylyltransferase) (MCT)	Isoprenoid metabolism	Cytoplasmic
115950000	109230000	113980000	111940000	108230000	95186000	107000000	113100000	129920000	128140000	113290000	124060000	122920000	117650000	129760000	128310000	CD630_00480	+	CD0047	4	4	4	4	-0.0910308		0.135176		0.144551		ispF	2-C-methyl-D-erythritol 2,4-cyclodiphosphate synthase (MECDP-synthase) (MECPP-synthase) (MECPS) (EC 4.6.1.12)	Isoprenoid metabolism	Cytoplasmic
1670500000	1691800000	1849000000	1729700000	1808800000	1720200000	1757100000	1787900000	1707900000	1775100000	1751000000	1755900000	2007900000	1772300000	1810900000	1722000000	CD630_00490	+	0	4	4	4	4	0.0273827		0.0101283		0.0753396		proS1	Proline--tRNA ligase 1 (EC 6.1.1.15) (Prolyl-tRNA synthetase 1) (ProRS 1)	tRNA metabolism	Cytoplasmic
7936300000	8696700000	8668200000	7452900000	7392400000	8490400000	7818000000	7206400000	7678200000	8408800000	7995000000	7381700000	8141300000	7954400000	7814300000	7037300000	CD630_00500	+	0	4	4	4	4	-0.0837325		-0.0579872		-0.081862		proS2	Proline--tRNA ligase 2 (EC 6.1.1.15) (Prolyl-tRNA synthetase 2) (ProRS 2)	tRNA metabolism	Cytoplasmic
820760000	830110000	844290000	800580000	874760000	865140000	844580000	878550000	869910000	922700000	880520000	912470000	1008900000	847260000	897410000	896760000	CD630_00510	+	0	4	4	4	4	0.0714325		0.121612		0.147424		gltX	Glutamate--tRNA ligase (EC 6.1.1.17) (Glutamyl-tRNA synthetase) (GluRS)	tRNA metabolism	Cytoplasmic
1186800000	1003300000	1128300000	1291300000	1119100000	1186700000	1120500000	1213600000	1127000000	1056000000	1121300000	1324500000	1241800000	1102200000	1220600000	1103600000	CD630_00520	0	CD0052	4	4	4	4	0.00942085		0.00596537		0.0181935		cysS	Cysteine--tRNA ligase (EC 6.1.1.16) (Cysteinyl-tRNA synthetase) (CysRS)	tRNA metabolism	Cytoplasmic
122050000	143220000	126600000	125520000	124970000	87096000	142640000	126730000	157500000	156160000	111980000	103650000	129100000	124080000	107730000	194910000	CD630_00530	+	CD0052	4	4	4	4	-0.103908		0.0328062		0.103366		mrnC	Mini-ribonuclease 3 (Mini-3) (Mini-RNase 3) (EC 3.1.26.-) (Mini-RNase III) (Mini-III)	Ribosome biogenesis	Cytoplasmic
640360000	558320000	571250000	601870000	664420000	552580000	617440000	591790000	612360000	606600000	604500000	627670000	680530000	627750000	588160000	609560000	CD630_00540	+	CD0052	4	4	4	4	0.032734		0.0474646		0.0794041		thyX	Flavin-dependent thymidylate synthase (FDTS) (EC 2.1.1.148) (FAD-dependent thymidylate synthase) (Thymidylate synthase ThyX) (TS) (TSase)	Pyrimidine metabolism	Cytoplasmic
253230000	258010000	249050000	238610000	265870000	242280000	271540000	244280000	231100000	250650000	247590000	289730000	260910000	249270000	282310000	270840000	CD630_00550	+	CD0052	4	4	4	4	0.0357613		0.028841		0.0901772		CD630_00550	Putative tRNA/rRNA methyltransferase, TrmH family, group3 (EC 2.1.1.-)	Ribosome biogenesis	Unknown
11742000	15115000			12090000	11070000	14225000	15463000	8919900	15013000	12302000	10460000	12125000	15241000	13828000	13149000	CD630_00560	+	CD0052	4	4	4	4							CD630_00560	Putative ribonuclease	Nucleosides and Nucleotides	Cytoplasmic
20553000000	17823000000	17472000000	19492000000	20816000000	18389000000	17071000000	18113000000	17653000000	17626000000	17209000000	16731000000	20854000000	16572000000	18443000000	17352000000	CD630_00580; CD630_00710	+	CD0068	4	4	4	4	-0.0183267		-0.122248		-0.0411586		tuf1 tufA CD630_00580; tuf1 tufB CD630_00710	Elongation factor Tu (EF-Tu)	Translation	Cytoplasmic
3089600000	3420700000	3704900000	2840400000	2478000000	3717300000	3432400000	3555700000	2444800000	4578900000	3862300000	4266900000	4180400000	3461800000	4038800000	3200200000	CD630_00581	+	CD0052	4	4	4	4	0.0140537		0.214925		0.188822		rpmG	50S ribosomal protein L33	Ribosome biogenesis	Unknown
581550000	515250000	532930000	501800000	521040000	576070000	623590000	556150000	593940000	618010000	638540000	541780000	660370000	605480000	579130000	624280000	CD630_00600	+	CD0052	4	4	4	4	0.0951499		0.166491		0.212189		nusG	Transcription termination/antitermination protein NusG	Transcription	Cytoplasmic
4115600000	4312700000	3761800000	4349600000	3966000000	4487500000	4566500000	4833800000	3527400000	4462900000	3726100000	4848700000	5071000000	4021700000	4917600000	3686100000	CD630_00610	+	CD0052	4	4	4	4	0.110298		0.00221385		0.0975228		rplK	50S ribosomal protein L11	Ribosome biogenesis	Cytoplasmic
5050900000	5202400000	4360300000	4454200000	4359700000	4994200000	5083900000	5094900000	4238100000	4802000000	4984300000	5167000000	5382600000	5081400000	5153300000	4812400000	CD630_00620	+	CD0052	4	4	4	4	0.034753		0.00932156		0.0995296		rplA	50S ribosomal protein L1	Ribosome biogenesis	Cytoplasmic
4935500000	4082000000	4897500000	4732100000	5981400000	5193800000	5645800000	5217900000	5037100000	4527600000	5131600000	4904000000	5598400000	5378700000	4856600000	4965300000	CD630_00630	+	CD0052	4	4	4	4	0.241101		0.0719245		0.157563		rplJ	50S ribosomal protein L10	Ribosome biogenesis	Cytoplasmic
6308200000	4193800000	5840100000	5668000000	7537300000	6639000000	6292800000	8877000000	7106700000	5911800000	5113100000	6541300000	6297200000	6820600000	5995700000	5810600000	CD630_00640	+	CD0052	4	4	4	4	0.415003		0.164762		0.179376		rplL	50S ribosomal protein L7/L12	Ribosome biogenesis	Cytoplasmic
595890000	598260000	573020000	544230000	618030000	573970000	531930000	553890000	569320000	543910000	558640000	557580000	680870000	545130000	511680000	482580000	CD630_00650	+	0	4	4	4	4	-0.0211132		-0.0520791		-0.0580383		CD630_00650	Putative NADP-dependent deshydrogenase (EC 1.1.1.-)	Fermentation	Cytoplasmic
1373900000	1303900000	1340200000	1290500000	1436500000	1408600000	1455800000	1469700000	1399200000	1475300000	1433700000	1509900000	1543400000	1548500000	1576100000	1544700000	CD630_00660	+	0	4	4	4	4	0.120417		0.132244		0.226916	0.00904817	rpoB	DNA-directed RNA polymerase subunit beta (RNAP subunit beta) (EC 2.7.7.6) (RNA polymerase subunit beta) (Transcriptase subunit beta)	Transcription	Cytoplasmic
935750000	918540000	929100000	873560000	988830000	961050000	1010100000	905610000	995950000	1004400000	1030800000	990170000	1027200000	1010100000	1073000000	1058100000	CD630_00670	+	0	4	4	4	4	0.0800477		0.137028		0.188853	0.0296393	rpoC	DNA-directed RNA polymerase subunit beta' (RNAP subunit beta') (EC 2.7.7.6) (RNA polymerase subunit beta') (Transcriptase subunit beta')	Transcription	Cytoplasmic
6062200000	7006800000	7508300000	7012500000	7438500000	6949900000	7908200000	6638800000	7585600000	8000900000	6864800000	6585200000	8968300000	7984700000	7893100000	5711700000	CD630_00680	+	CD0068	4	4	4	4	0.0687006		0.0737326		0.147406		rpsL	30S ribosomal protein S12	Ribosome biogenesis	Cytoplasmic
6838600000	7285600000	6895000000	6977300000	7701500000	8305900000	7098200000	7775800000	6727800000	7699300000	7837300000	7892900000	8850500000	6473000000	7740900000	7478400000	CD630_00690	+	CD0068	4	4	4	4	0.141492		0.107261		0.125586		rpsG	30S ribosomal protein S7	Ribosome biogenesis	Cytoplasmic
6199300000	6609000000	6283300000	6167500000	6368800000	6878100000	6698100000	6513400000	6265800000	6342500000	6419000000	6922600000	6980600000	6866300000	6702900000	6884500000	CD630_00700	+	CD0068	4	4	4	4	0.0669226		0.0389257		0.119178		fusA	Elongation factor G (EF-G)	Translation	Cytoplasmic
5144200000	5452700000	4844400000	5249300000	5488000000	5049700000	5454000000	5257400000	4983700000	5165800000	5136000000	5057300000	6149700000	5539400000	5575500000	5072400000	CD630_00720	+	CD0068	4	4	4	4	0.0384263		-0.0244572		0.11046		rpsJ	30S ribosomal protein S10	Ribosome biogenesis	Cytoplasmic
7281000000	7219800000	7280900000	7473400000	6958200000	7425400000	7352500000	7660000000	7365600000	7880800000	7628800000	7422200000	8170900000	7442400000	7933200000	7224400000	CD630_00730	+	CD0068	4	4	4	4	0.00693661		0.0505058		0.0728785		rplC	50S ribosomal protein L3	Ribosome biogenesis	Cytoplasmic
5664200000	5252000000	5324600000	4789500000	4580800000	5753100000	5168300000	5398000000	5145100000	5265700000	5391300000	5342500000	5816100000	4686400000	5586800000	4368400000	CD630_00740	0	CD0068	4	4	4	4	-0.00895268		0.00781984		-0.0398255		rplD	50S ribosomal protein L4	Ribosome biogenesis	Unknown
3213400000	2804900000	3021900000	3268300000	2713400000	3367000000	3368500000	3325700000	2717100000	2844200000	3214500000	3344800000	3848000000	3289700000	3286000000	3508100000	CD630_00750	+	CD0068	4	4	4	4	0.0536232		-0.0221938		0.178727		rplW	50S ribosomal protein L23	Ribosome biogenesis	Cytoplasmic
5827900000	6356300000	5890100000	6008200000	4658200000	6174300000	5388100000	5876900000	5785200000	6657400000	6532700000	5921700000	6047200000	5836100000	6033300000	5917000000	CD630_00760	+	CD0068	4	4	4	4	-0.124102		0.0479867		-0.0149883		rplB	50S ribosomal protein L2	Ribosome biogenesis	Unknown
6725400000	6872100000	6820600000	6322600000	4388300000	6874100000	5078300000	6243400000	5641100000	8368900000	7142800000	7071900000	5723500000	5371400000	7094200000	5738100000	CD630_00770	+	CD0068	4	4	4	4	-0.24373		0.077921		-0.160386		rpsS	30S ribosomal protein S19	Ribosome biogenesis	Cytoplasmic
6140400000	6649100000	5104800000	5190400000	4284100000	5579800000	6230900000	5570700000	5177600000	5930500000	5907900000	5578700000	6623800000	5890500000	6058300000	6232000000	CD630_00780	+	CD0068	4	4	4	4	-0.0915375		-0.0309526		0.103671		rplV	50S ribosomal protein L22	Ribosome biogenesis	Cytoplasmic
6723500000	6065000000	6349800000	6478900000	5371600000	6265200000	5542900000	5807700000	5213400000	6521300000	6859500000	5804600000	6571400000	5654000000	6132300000	5643100000	CD630_00790	+	CD0068	4	4	4	4	-0.156269		-0.0703026		-0.0940303		rpsC	30S ribosomal protein S3	Ribosome biogenesis	Cytoplasmic
1785200000	1700300000	1770100000	1838000000	1319400000	2132000000	1598300000	1831600000	1316800000	1705700000	1749000000	1849800000	1845200000	1441600000	1828300000	1172200000	CD630_00800	+	CD0068	4	4	4	4	-0.0438368		-0.0994035		-0.174077		rplP	50S ribosomal protein L16	Ribosome biogenesis	Cytoplasmic
7495900000	6675300000	8449500000	9226000000	5986300000	9196000000	9009200000	9410400000	5829500000	8149400000	11031000000	10106000000	9900900000	6577200000	9637500000	3790400000	CD630_00801	+	CD0068	4	4	4	4	0.0773989		0.140981		-0.0907089		rpmC	50S ribosomal protein L29	Ribosome biogenesis	Cytoplasmic
3969200000	4547300000	4497900000	4385200000	2388400000	6343000000	3518400000	3890600000	2692600000	4904900000	4642600000	4471000000	5135700000	2721800000	4508800000	3291600000	CD630_00810	+	CD0068	4	4	4	4	-0.108378		-0.0582474		-0.152163		rpsQ	30S ribosomal protein S17	Ribosome biogenesis	Cytoplasmic
4369100000	4989600000	4708200000	4058300000	4128700000	4647100000	4437800000	4813600000	4097300000	5216700000	4675500000	5053200000	5195400000	3884500000	4915600000	4143300000	CD630_00820	+	CD0068	4	4	4	4	-0.00782158		0.0712411		0.0010821		rplN	50S ribosomal protein L14	Ribosome biogenesis	Cytoplasmic
8331600000	5832600000	7091400000	7787700000	5775400000	6278400000	6209900000	6213100000	5648500000	7818300000	7339800000	7019700000	5719900000	5716000000	6457800000	6278200000	CD630_00830	0	CD0068	4	4	4	4	-0.24679		-0.0617563		-0.264875		rplX	50S ribosomal protein L24	Ribosome biogenesis	Cytoplasmic
6997400000	7363000000	7827100000	8333800000	7557500000	9016600000	8283500000	8417100000	7324400000	8612900000	8277200000	8749700000	9610800000	7871600000	8799900000	7373200000	CD630_00840	+	CD0068	4	4	4	4	0.124609		0.111084		0.141026		rplE	50S ribosomal protein L5	Ribosome biogenesis	Cytoplasmic
2284400000	1686400000	3461900000	3594200000	1536300000	1854300000	1984000000	1488800000	1217100000	2590300000	2292700000	1437200000	1158300000	1846600000	1668000000	1934800000	CD630_00841	+	CD0068	4	4	4	4	-0.684032		-0.548908		-0.738807		rpsZ	30S ribosomal protein S14 type Z	Ribosome biogenesis	Cytoplasmic
4719800000	5660000000	5452000000	4720600000	5643800000	5883000000	5762100000	5531100000	5313100000	6245900000	6270900000	5914200000	6767300000	5304200000	5349500000	5005600000	CD630_00850	+	CD0068	4	4	4	4	0.150992		0.208262		0.125904		rpsH	30S ribosomal protein S8	Ribosome biogenesis	Cytoplasmic
3562000000	3985000000	3642200000	3862200000	3799900000	4349000000	4085400000	4018000000	3694700000	4415200000	3798300000	3757100000	4850000000	3943800000	4323000000	3806500000	CD630_00860	+	CD0068	4	4	4	4	0.110746		0.0576747		0.169113		rplF	50S ribosomal protein L6	Ribosome biogenesis	Cytoplasmic
7245200000	7819400000	6897400000	6312100000	6972400000	7233400000	7246200000	6685000000	7290700000	6943300000	6621300000	6863000000	7671700000	7312400000	6969000000	6850700000	CD630_00870	+	CD0068	4	4	4	4	-0.00701259		-0.0286423		0.0267781		rplR	50S ribosomal protein L18	Ribosome biogenesis	Cytoplasmic
7331000000	6454200000	6819200000	6958700000	6583600000	6204700000	6756400000	6722800000	7703800000	7262100000	7439900000	6896600000	7443300000	7207600000	6411000000	6987900000	CD630_00880	+	CD0068	4	4	4	4	-0.0694593		0.0882807		0.0252523		rpsE	30S ribosomal protein S5	Ribosome biogenesis	Cytoplasmic
4274200000	4478900000	4827800000	3870000000	3710600000	5152200000	5385200000	4724200000	3685000000	5409900000	5262700000	4769100000	5500400000	4046800000	5068600000	4182600000	CD630_00881	+	CD0068	4	4	4	4	0.120586		0.132287		0.107308		rpmD	50S ribosomal protein L30	Ribosome biogenesis	Cytoplasmic
5690300000	6153400000	5680000000	6437700000	6001200000	6530800000	6067000000	5875600000	6552200000	6614400000	5234400000	7023800000	6771200000	6414200000	6481000000	5638100000	CD630_00890	+	CD0068	4	4	4	4	0.0305731		0.0855242		0.0786818		rplO	50S ribosomal protein L15	Ribosome biogenesis	Unknown
128680000	157270000	128460000	114880000	118960000	121650000	126360000	105520000	201090000	93931000	110660000	106390000	115690000	111310000	100350000	123820000	CD630_00900	+	CD0068	4	4	4	4	-0.163775		-0.0477145		-0.230387		secY	Protein translocase subunit SecY	Sec secretion	Final
1827700000	1794600000	1858100000	1761100000	1889100000	1814200000	1897100000	1869100000	2019100000	2073800000	1880900000	1807300000	2117000000	2221000000	1856200000	1968100000	CD630_00910	+	CD0068	4	4	4	4	0.0447231		0.103686		0.172687		adk	Adenylate kinase (AK) (EC 2.7.4.3) (ATP-AMP transphosphorylase) (ATP:AMP phosphotransferase) (Adenylate monophosphate kinase)	Purine metabolism	Cytoplasmic
418450000	352690000	380940000	391830000	368460000	336910000	398010000	379240000	465040000	360430000	376360000	356710000	384960000	412170000	356220000	462090000	CD630_00920	+	CD0068	4	4	4	4	-0.0584398		0.0136065		0.0653385		map1	Methionine aminopeptidase (MAP) (MetAP) (EC 3.4.11.18) (Peptidase M)	Translation	Cytoplasmic
151290000	160670000	144350000	150480000	169350000	210160000	159590000	161240000	159940000	160790000	176980000	188710000	196120000	164090000	176010000	174210000	CD630_00930	0	CD0068	4	4	4	4	0.206858		0.177894		0.227495		CD630_00930	Ribosomal protein L14E/L6E/L27E-like	Translation	Unknown
905300000	614600000	729070000	879670000	821840000	493750000	963400000	733180000	593770000	681630000	846550000	844910000	744850000	746460000	703580000	906090000	CD630_00940	+	CD0068	4	4	4	4	-0.0547325		-0.0765988		-0.0128114		infA	Translation initiation factor IF-1	Translation	Cytoplasmic
1577800000	4282600000	3151800000	2837700000	2797300000	3635200000	2541800000	2881000000	2417100000	3360200000	3488000000	3734800000	2438800000	4245900000	3046100000	2069500000	CD630_00941	+	CD0068	4	4	4	4	0.000657286		0.133648		-0.00605135		rpmJ	50S ribosomal protein L36	Ribosome biogenesis	Cytoplasmic
5567900000	6077600000	5496000000	6346800000	5711400000	6126500000	6501800000	6775600000	6039000000	6629900000	5796900000	7056400000	6491900000	5842900000	6793100000	6547000000	CD630_00950	+	CD0068	4	4	4	4	0.0966242		0.11981		0.128416		rpsM	30S ribosomal protein S13	Ribosome biogenesis	Cytoplasmic
3206200000	3014800000	3070700000	3131600000	2993700000	3166400000	2601300000	3265000000	2827900000	3237600000	2823900000	3102300000	3299600000	2903500000	3081400000	3120600000	CD630_00960	+	CD0068	4	4	4	4	-0.0468436		-0.0510123		-0.00211508		rpsK	30S ribosomal protein S11	Ribosome biogenesis	Cytoplasmic
7714600000	8184000000	7639300000	7940700000	7896600000	8559400000	7413500000	7265400000	7109700000	8412800000	8261400000	7996100000	8543500000	7643900000	8354100000	6740700000	CD630_00970	+	CD0068	4	4	4	4	-0.0158387		0.0137477		-0.0090294		rpsD	30S ribosomal protein S4	Ribosome biogenesis	Cytoplasmic
2020600000	1941000000	1924400000	1752600000	2129100000	1837900000	2072300000	1907500000	1954600000	2047400000	1991700000	1853900000	2140800000	2198500000	2106300000	2285500000	CD630_00980	+	CD0068	4	4	4	4	0.0570658		0.0389433		0.192855		rpoA	DNA-directed RNA polymerase subunit alpha (RNAP subunit alpha) (EC 2.7.7.6) (RNA polymerase subunit alpha) (Transcriptase subunit alpha)	Transcription	Cytoplasmic
5295800000	4890400000	4085700000	5896300000	6378400000	6434300000	6855500000	8425400000	4387200000	4426100000	4252200000	6995700000	6256000000	4272700000	4924400000	6664300000	CD630_00990	+	CD0068	4	4	4	4	0.478159		-0.00767442		0.133099		rplQ	50S ribosomal protein L17	Ribosome biogenesis	Cytoplasmic
88781000	92552000	103770000	108190000	107250000	110040000	89611000	107770000	118100000	81143000	91540000	113130000	107620000	95527000	90173000	111300000	CD630_01000	+	CD0068	4	4	4	4	0.0763626		0.0384401		0.0409631		ecfA1	Energy-coupling factor transporter ATP-binding protein EcfA1 (ECF transporter A component EcfA1) (EC 3.6.3.-)	Cation transporters	Cytoplasmic membrane
124870000	91130000	83985000	115700000	105850000	97220000	98870000	116160000	120270000	94656000	105450000	108810000	101050000	97986000	97623000	157950000	CD630_01010	+	CD0068	4	4	4	4	0.00835735		0.0461123		0.129136		ecfA2	Energy-coupling factor transporter ATP-binding protein EcfA2 (ECF transporter A component EcfA2) (EC 3.6.3.-)	Cation transporters	Cytoplasmic membrane
96165000	84668000	95537000	83088000	132090000	84012000	90802000	72308000	128800000	77263000	87674000	81768000	73566000	94629000	63528000	89947000	CD630_01020	+	CD0068	4	4	4	4	0.0771814		0.0630089		-0.160242		cbiQ	Energy-coupling factor transporter transmembrane protein EcfT (ECF transporter T component EcfT)	Cation transporters	Cytoplasmic membrane
122760000	131170000	108920000	114530000	143920000	128430000	122060000	124960000	132510000	137170000	126350000	126280000	149740000	138440000	124290000	138630000	CD630_01030	+	CD0068	4	4	4	4	0.121625		0.129768		0.207176		truA1	tRNA pseudouridine synthase A (EC 5.4.99.12) (tRNA pseudouridine(38-40) synthase) (tRNA pseudouridylate synthase I) (tRNA-uridine isomerase I)	tRNA metabolism	Unknown
4586900000	3616700000	3370600000	4170000000	3772100000	3729900000	3496500000	3357700000	3473300000	3957400000	4033900000	3886500000	3690400000	3538600000	4096300000	3846000000	CD630_01040	+	CD0068	4	4	4	4	-0.133147		-0.0364784		-0.0534757		rplM	50S ribosomal protein L13	Ribosome biogenesis	Unknown
6543400000	6741100000	5811600000	5327500000	6249200000	6568000000	5908600000	6368200000	6034200000	6908600000	5742800000	6438200000	6817400000	6790600000	6625100000	5453800000	CD630_01050	+	CD0068	4	4	4	4	0.0390666		0.0407788		0.0727569		rpsI	30S ribosomal protein S9	Ribosome biogenesis	Cytoplasmic
1348300000	1214100000	1107900000	1274700000	1423300000	1315300000	1247000000	1349900000	1203200000	1269100000	1261800000	1597800000	1570000000	1230400000	1344200000	1322900000	CD630_01070	-	0	4	4	4	4	0.109653		0.108679		0.144911		aspC	Aminotransferase (EC 2.6.1.-)	Glutamine, glutamate, aspartate and asparagine metabolism	Cytoplasmic membrane
827070000	729410000	788190000	723520000	817520000	705840000	806180000	798440000	751830000	770030000	750160000	843940000	817110000	762810000	783330000	800140000	CD630_01080	+	0	4	4	4	4	0.0278435		0.0222889		0.0440836		nrdD	Anaerobic ribonucleoside triphosphate reductase (EC 1.17.4.2)	Nucleosides and Nucleotides	Cytoplasmic
55920000	53153000	59894000	43388000	65034000	56374000	57874000	58505000	62767000	58903000	62242000	52978000	64132000	65869000	63964000	70037000	CD630_01100	+	CD0110	4	4	4	4	0.163192		0.157739		0.314071		dacA	Diadenylate cyclase (DAC) (EC 2.7.7.85) (Cyclic-di-AMP synthase) (c-di-AMP synthase)	C-di-XMP signaling	Cytoplasmic membrane
98235000	85500000	97721000	59778000	147750000	108720000	129890000	94827000	147260000	94197000	120380000	124630000	110190000	99025000	112720000	141750000	CD630_01110	+	CD0110	4	4	4	4	0.495836		0.511581		0.442384		CD630_01110	Putative exported protein	Exported proteins	Unknown
5139200000	5761000000	4743500000	5321100000	5548800000	5905800000	5194300000	5060400000	5227200000	5603200000	5136300000	5056700000	5783900000	5531700000	5165100000	5593300000	CD630_01120	+	CD0112	4	4	4	4	0.0503441		0.00402694		0.074379		ptb	Phosphate butyryltransferase (EC 2.3.1.19)	Fermentation	Cytoplasmic
3494300000	3878100000	3248500000	3360600000	3459200000	3839400000	3350200000	3442000000	3348800000	3802400000	3351700000	3530200000	3913700000	3856300000	3612400000	3347300000	CD630_01130	+	CD0112	4	4	4	4	0.0112344		0.0053146		0.0752089		buk	butyrate kinase (BK) (EC 2.7.2.7) (Branched-chain carboxylic acid kinase)	Fermentation	Cytoplasmic
284760000	296420000	270150000	306080000	308820000	365870000	301770000	324030000	330050000	323040000	293790000	309370000	328780000	336610000	279490000	321190000	CD630_01140	+	CD0112	4	4	4	4	0.168155		0.118224		0.129457		CD630_01140	Putative atp/gtp-binding protein	Uncharacterized proteins	Cytoplasmic
3350300000	4908200000	3868700000	4382300000	3145300000	4195300000	4039700000	4416400000	3359100000	4359600000	3720300000	3963400000	4116800000	5098600000	3552000000	3622200000	CD630_01150	+	CD0112	4	4	4	4	-0.0636732		-0.100141		-0.0105158		vorC1	3-methyl-2-oxobutanoate dehydrogenase (ferredoxin), gamma subunit (ferredoxin)	Branched chain amino acids	Unknown
3823300000	4123200000	3856600000	4441100000	4283900000	4434900000	4242500000	4345700000	3829400000	4367400000	3708200000	4192500000	4304700000	4494200000	4534000000	4212200000	CD630_01160	+	CD0112	4	4	4	4	0.091431		-0.013088		0.111143		vorB1	3-methyl-2-oxobutanoate dehydrogenase (ferredoxin), beta subunit	Branched chain amino acids	Cytoplasmic
6214600000	7562000000	6000900000	6957100000	7445400000	7827400000	7729400000	7509700000	6636500000	7425200000	7130800000	6933900000	7194300000	6905800000	6284900000	6853100000	CD630_01170	+	CD0112	4	4	4	4	0.190664		0.0732168		0.026918		vorA1	3-methyl-2-oxobutanoate dehydrogenase (ferredoxin), alpha subunit	Branched chain amino acids	Unknown
3911500000	3968900000	3724900000	4853500000	4630800000	4512200000	4483000000	4503600000	3548100000	4010800000	4125800000	4244100000	3987500000	5053600000	4289400000	4867900000	CD630_01180	+	CD0112	4	4	4	4	0.139488		-0.0472216		0.144952		vorA1*	3-methyl-2-oxobutanoate dehydrogenase (ferredoxin), alpha subunit N-terminal region	Branched chain amino acids	Cytoplasmic
767390000	710700000	701870000	649090000	756230000	717530000	709460000	705790000	705120000	787280000	787820000	738280000	775220000	702140000	798980000	828610000	CD630_01190	0	CD0112	4	4	4	4	0.0302575		0.0935141		0.134252		glmM	Phosphoglucosamine mutase (EC 5.4.2.10)	Peptidoglycan turnover	Cytoplasmic
1905900000	1831100000	1729500000	1863400000	2010700000	1894200000	1917300000	1971600000	1922600000	1946000000	1800100000	2073400000	2002300000	1924300000	1868700000	2138600000	CD630_01200	+	0	4	4	4	4	0.0885334		0.0789314		0.114237		glmS	Glutamine--fructose-6-phosphate aminotransferase [isomerizing] (EC 2.6.1.16) (D-fructose-6-phosphate amidotransferase) (GFAT) (Glucosamine-6-phosphate synthase) (Hexosephosphate aminotransferase) (L-glutamine--D-fructose-6-phosphate amidotransferase)	Peptidoglycan turnover	Cytoplasmic
23887000	18416000	17503000	19858000	23518000	17399000	21967000	17035000	20334000	20105000	21251000	20964000	22815000	19701000	19765000	18310000	CD630_01210	+	0	4	4	4	4	0.00461061		0.0531567		0.0166908		CD630_01210	Thiosulfate sulfurtransferase (EC 2.8.1.1)	Sulfur Metabolism	Unknown
791610000	669600000	747090000	704110000	690060000	728100000	737700000	771950000	661240000	724140000	720100000	777130000	816700000	689670000	814400000	783010000	CD630_01230	+	0	4	4	4	4	0.00760847		-0.0148378		0.0918128		murA	UDP-N-acetylglucosamine 1-carboxyvinyltransferase (EC 2.5.1.7) (Enoylpyruvate transferase) (UDP-N-acetylglucosamine enolpyruvyl transferase) (EPT)	Peptidoglycan turnover	Cytoplasmic
449760000	449650000	433900000	405670000	449650000	452200000	429390000	394120000	472920000	485810000	477950000	430710000	460000000	447990000	432890000	466500000	CD630_01270	+	0	4	4	4	4	-0.0113439		0.102782		0.0556585		mreB1	Rod shape-determining protein MreB	Cell Division	Cytoplasmic
436550000	411670000	368240000	366390000	470460000	421990000	466560000	416420000	372230000	398910000	387470000	424770000	495880000	521880000	461250000	458480000	CD630_01280	+	0	4	4	4	4	0.165644		0.00048299		0.291664		fabZ	3-hydroxyacyl-[acyl-carrier-protein] dehydratase FabZ (EC 4.2.1.59) ((3R)-hydroxymyristoyl-[acyl-carrier-protein] dehydratase) ((3R)-hydroxymyristoyl-ACP dehydrase) (Beta-hydroxyacyl-ACP dehydratase)	Lipid metabolism	Cytoplasmic
1723900000	1441000000	1319700000	1288700000	1641800000	1585900000	1482800000	1560100000	1544500000	1645500000	1576200000	1523600000	1724800000	1552400000	1670400000	1776000000	CD630_01300	+	0	4	4	4	4	0.119207		0.123618		0.219838		metK	S-adenosylmethionine synthase (AdoMet synthase) (EC 2.5.1.6) (MAT) (Methionine adenosyltransferase)	Lysine, threonine, methionine and cysteine metabolism	Cytoplasmic
26057000	27571000	20083000	12273000		15619000	16250000	15021000			10754000		17247000	12769000	15607000	9221700	CD630_01320	+	0	4	3	3	4	-0.45975				-0.648716		recD2	ATP-dependent RecD-like DNA helicase (EC 3.6.4.12)	DNA repair associated proteins	Cytoplasmic
20375000	21750000	22679000			17685000	21742000		17302000		15997000	19427000	22603000	21770000	21118000	20871000	CD630_01340	+	0	4	3	4	4			-0.297568		-0.000723711		CD630_01340	Transcription antiterminator, PTS operon regulator	Lactose and cellobiose	Cytoplasmic
																CD630_01360	+	CD0135	0	0	0	1							CD630_01360	PTS system, lactose/cellobiose-family IIB component	Lactose and cellobiose	Unknown
		20195000		16142000	16509000	20250000		14894000	9551200	15188000						CD630_01410	+	CD0135	1	3	3	0							cutC	Copper homeostasis protein CutC	Resistance to toxic compounds	Cytoplasmic
1033200000	984340000	988460000	1284400000	1252900000	922650000	1285700000	1137200000	1023000000	1102800000	1044400000	1138700000	1020800000	1256100000	1001500000	1255500000	CD630_01420	+	CD0142	4	4	4	4	0.100035		0.00620746		0.0796404		hpf	Ribosome hibernation promoting factor (HPF)	Ribosome biogenesis	Cytoplasmic
636370000	618330000	674490000	620380000	747960000	592390000	693530000	631030000	732270000	689910000	738880000	668020000	711570000	719500000	633000000	715440000	CD630_01430	+	CD0142	4	4	4	4	0.0638329		0.150079		0.124577		secA1	Protein translocase subunit SecA 1	Sec secretion	Cytoplasmic
52376000	42306000	32855000	43366000	44059000	37414000	44233000	42140000	39257000	45757000	40638000	59562000	48746000	39062000	46914000	49826000	CD630_01440	+	CD0142	4	4	4	4	-0.0260396		0.116015		0.110818		prfB	Peptide chain release factor 2 (RF-2)	Translation	Cytoplasmic
111480000	104840000	109530000	97290000	104140000	106790000	109910000	101520000	111580000	111280000	104700000	119930000	122380000	116540000	111230000	105380000	CD630_01450	0	CD0145	4	4	4	4	-0.00266186		0.0807204		0.106411		CD630_01450	Putative S1 RNA-binding domain-containing protein	Transcriptional regulators of unknown targets	Cytoplasmic
91553000	63576000	83429000	90801000	99215000	92781000	94152000	97014000	83306000	92761000	97507000	103500000	113960000	91573000	100400000	97787000	CD630_01460	+	CD0145	4	4	4	4	0.218294		0.195187		0.293694		CD630_01460	putative metal-dependent hydrolase	Histidine metabolism	Cytoplasmic
								28529000	12796000	16577000	16107000					CD630_01470	+	0	0	0	4	0			ON				ribU	Riboflavin transporter	Riboflavin	Cytoplasmic membrane
8825300	8096600	9390500	9582800	15171000	8395100	13344000	10463000	10902000	10102000		9766500	13472000	11308000	11616000	16301000	CD630_01480	+	0	4	4	4	4	0.400277		0.192794		0.55393		CD630_01480	Uncharacterized protein	Uncharacterized proteins	Cytoplasmic
96110000	73571000	77895000	78689000	89085000	69092000	73540000	72567000	86911000	78973000	67446000	75047000	73052000	99471000	74595000	76018000	CD630_01490	+	CD0149	4	4	4	4	-0.100626		-0.0813491		-0.0139027		tsaE	tRNA threonylcarbamoyladenosine biosynthesis protein TsaE	tRNA metabolism	Cytoplasmic
59724000	87833000	82359000	71950000	77995000	71678000	71988000	67553000	80239000	70522000	77794000	73352000	74069000	81962000	76621000	88740000	CD630_01500	+	CD0149	4	4	4	4	-0.0617709		0.000195936		0.0904257		tsaB	tRNA threonylcarbamoyladenosine biosynthesis protein TsaB	tRNA metabolism	Unknown
32361000	34904000	42040000	25784000	30982000	35215000	37206000	36519000	29957000	20271000	36451000	46436000	39316000	37856000	31240000	13948000	CD630_01510	+	CD0149	4	4	4	4	0.0507126		-0.0212371		-0.142778		rimI	Putative alanine acetyltransferase, ribosomal family (EC 2.3.1.128)	Ribosome biogenesis	Cytoplasmic
84136000	73429000	79614000	73085000	95777000	84904000	87553000	88204000	89556000	86789000	85767000	75851000	97953000	82773000	100290000	85704000	CD630_01520	+	CD0149	4	4	4	4	0.200155		0.123369		0.241183		tsaD	tRNA N6-adenosine threonylcarbamoyltransferase (EC 2.3.1.234) (N6-L-threonylcarbamoyladenine synthase) (t(6)A synthase) (t(6)A37 threonylcarbamoyladenosine biosynthesis protein TsaD) (tRNA threonylcarbamoyladenosine biosynthesis protein TsaD)	tRNA metabolism	Cytoplasmic
70876000	71168000	61063000	59635000	74108000	72561000	69479000	65305000	63214000	66699000	67528000	62842000	70021000	68395000	67180000	65703000	CD630_01530	+	CD0153	4	4	4	4	0.0992472		-0.0135658		0.0462369		hpdB	4-hydroxyphenylacetate decarboxylase large subunit (EC 4.1.1.83) (4-hydroxyphenylacetate decarboxylase glycyl radical subunit) (p-hydroxyphenylacetate decarboxylase large subunit)	Fermentation of amino acids	Cytoplasmic
29227000	54989000	70519000	77138000	47630000	68815000	45232000	67917000	53377000	47989000	47650000	75740000	45019000	53895000	36708000	47767000	CD630_01540	+	CD0153	4	4	4	4	-0.0142499		-0.0449752		-0.338428		hpdC	4-hydroxyphenylacetate decarboxylase small subunit (EC 4.1.1.83) (p-hydroxyphenylacetate decarboxylase small subunit)	Fermentation of amino acids	Unknown
	19474000	23139000	21302000							23736000			19167000			CD630_01550	+	CD0153	3	0	2	2	OFF						hpdA	4-hydroxyphenylacetate decarboxylase activating enzyme (Hpd-AE) (EC 1.97.1.-)	Fermentation of amino acids	Cytoplasmic
36644000	38947000	27535000	32781000	28015000	34710000	32951000	31510000	35675000	34194000	28986000	32011000	44138000	28060000	31592000	22238000	CD630_01590	+	0	4	4	4	4	-0.0956799		-0.0545294		-0.108875		CD630_01590	Putative enzyme, glyoxalase family	Resistance to toxic compounds	Cytoplasmic
109970000	207650000	137180000	130920000	120860000	109140000	163050000	110340000	71220000	105720000	120470000	192860000	119140000	116510000	120960000	144630000	CD630_01670	-	0	4	4	4	4	-0.218535		-0.256635		-0.22471		CD630_01670	Transcriptional regulator, sigma-54-dependent	RpoN dependent stress reponse	Cytoplasmic
22090000	20903000	21333000	27118000	16174000	21891000	20592000	22599000	21116000	20817000		18434000	24229000	18263000	23936000	23495000	CD630_01680	+	0	4	4	4	4	-0.170414		-0.184091		-0.0241983		CD630_01680	Putative cyclic nucleotide-binding protein	Nucleosides and Nucleotides	Cytoplasmic
76205000	82381000	88029000	75695000	89333000	78935000	91370000	74490000	83776000	84417000	94901000	85931000	94779000	86679000	91788000	82834000	CD630_01700	-	0	4	4	4	4	0.0519519		0.114881		0.143752		CD630_01700	ABC-type transport system, ATP-binding protein	Antibiotic efflux	Cytoplasmic
1021200000	1098100000	1130900000	1394200000	1201700000	1142700000	1321300000	1306500000	976890000	973430000	1152200000	1179400000	1093800000	1136700000	1034400000	1271900000	CD630_01710	+	0	4	4	4	4	0.0983921		-0.117234		-0.0338172		rex	Redox-sensing transcriptional repressor Rex	Carbon starvation	Cytoplasmic
40737000	17459000	37262000	33781000				19559000	20332000	28352000	23335000	15062000	5602200	32490000	24779000	22862000	CD630_01720	+	0	4	2	4	4			-0.569612		-0.592116		CD630_01720	Fwde family protein	One-carbon metabolism	Cytoplasmic
16224000	13490000	18923000			14131000	14025000	12880000	16613000	9942300							CD630_01730	+	0	3	4	4	4	-0.245164						capA	capsule biosynthesis protein CapA	Capsule	Cytoplasmic membrane
305770000	270430000	343340000	417180000	182710000	261210000	176340000	265370000	164080000	211490000	191900000	241000000	155460000	178220000	148880000	217310000	CD630_01740	+	CD0174	4	4	4	4	-0.593921		-0.725431	0.0227374	-0.933538	0.000927074	cooS	Carbon monoxide dehydrogenase (NAD), catalytic subunit (EC 1.2.7.4)	CO2 fixation	Cytoplasmic
39934000	32673000	35995000	34765000	23995000	33048000	30071000	35390000	13096000	24820000	23885000	44688000	13311000	19577000	22350000	23668000	CD630_01750	+	CD0174	4	4	4	4	-0.226884		-0.429009		-0.861506	0.0145913	CD630_01750	Carbon monoxide dehydrogenase (NAD), electron transport subunit (EC 1.2.7.4)	CO2 fixation	Cytoplasmic membrane
275510000	259520000	245490000	310310000	236750000	209840000	177840000	205160000	181990000	185790000	187090000	199000000	143930000	160470000	131550000	198180000	CD630_01760	+	CD0174	4	4	4	4	-0.394956		-0.533039	0.0152152	-0.782576	0.00122705	CD630_01760	Carbon monoxide dehydrogenase (NAD), NADH dehydrogenase subunit (EC 1.2.7.4)	CO2 fixation	Cytoplasmic
450440000	445790000	412380000	393750000	460060000	447240000	458780000	412990000	445930000	501430000	483010000	451480000	491920000	508290000	489610000	451880000	CD630_01770	-	0	4	4	4	4	0.0635871		0.144615		0.189784		cfa	Cyclopropane-fatty-acyl-phospholipid synthase (EC 2.1.1.79)	Membrane lipid metabolism	Cytoplasmic
12769000000	15330000000	10828000000	12639000000	9859200000	12984000000	10135000000	11871000000	8803300000	12364000000	9804600000	11216000000	9943300000	10931000000	9334400000	9822900000	CD630_01790	+	0	4	4	4	4	-0.201338		-0.289591		-0.365281	0.0377152	gluD	Glutamate dehydrogenase	Nitrogen metabolism	Cytoplasmic
21873000		20997000	19998000	25798000	21655000	20755000	19900000	25506000	21651000	27780000	22327000	25088000	24040000	22801000	23077000	CD630_01830	+	0	4	4	4	4	0.0719097		0.214543		0.180655		CD630_01830	putative NLPC / P60-type endopeptidase	Peptidoglycan turnover	Extracellular
525030000	592000000	511330000	638430000	563700000	578290000	525100000	582110000	516550000	553580000	530620000	567570000	607070000	531270000	570400000	576890000	CD630_01840	+	CD0184	4	4	4	4	-0.0112388		-0.0640731		0.0119411		pyrB	Aspartate carbamoyltransferase (EC 2.1.3.2) (Aspartate transcarbamylase) (ATCase)	Pyrimidine metabolism	Cytoplasmic
254870000	226050000	230720000	252910000	251680000	250250000	245480000	281620000	205190000	241860000	240150000	285050000	274740000	273530000	251310000	266470000	CD630_01850	+	CD0184	4	4	4	4	0.0933571		0.0114713		0.144347		pyrK	Dihydroorotate dehydrogenase electron transfer subunit (EC 1.3.3.1)	Pyrimidine metabolism	Cytoplasmic
364470000	334280000	361510000	410390000	398230000	407800000	421680000	428380000	355170000	388190000	398270000	452130000	446070000	428160000	428620000	423350000	CD630_01860	+	CD0184	4	4	4	4	0.171327		0.11598		0.231146		pyrD	Dihydroorotate dehydrogenase B (NAD(+)), catalytic subunit (DHOD B) (DHODase B) (DHOdehase B) (EC 1.3.1.14) (Dihydroorotate oxidase B) (Orotate reductase (NADH))	Pyrimidine metabolism	Cytoplasmic
1493400000	1440400000	1452100000	1528800000	1446500000	1457200000	1567900000	1545100000	1610500000	1581400000	1567500000	1538700000	1684800000	1551500000	1636300000	1632800000	CD630_01870	+	CD0184	4	4	4	4	0.0246674		0.0906117		0.137333		pyrE	Orotate phosphoribosyltransferase (OPRT) (OPRTase) (EC 2.4.2.10)	Pyrimidine metabolism	Cytoplasmic
80353000	79020000	75099000	50545000	81953000	76391000	68932000	66044000	69216000	80942000	79471000	69714000	86911000	76811000	67463000	67006000	CD630_01880	+	0	4	4	4	4	0.0414275		0.0707516		0.0651887		CD630_01880	2-dehydropantoate 2-reductase (EC 1.1.1.169) (Ketopantoate reductase)	Pantothenate and coenzyme A	Cytoplasmic
18869000	20879000	22911000	17553000	31043000	37015000	26651000	29183000	32022000	25361000	25615000	17483000	33410000	32849000	25870000	24874000	CD630_01890	-	0	4	4	4	4	0.627193		0.325033		0.544656		CD630_01890	Transcriptional regulator, LysR family	Transcriptional regulators of unknown targets	Cytoplasmic
263390000	274810000	270920000	338290000	332550000	316770000	335970000	359780000	300070000	319190000	311310000	324210000	383040000	343640000	312860000	310570000	CD630_01910	+	0	4	4	4	4	0.2293		0.129053		0.234696		CD630_01910	putative 8-oxoguanine-DNA-glycosylase	Restriction and modification of DNA	Cytoplasmic
43838000	32834000	58283000		56936000	50304000	44216000	58724000	68047000	46733000	80469000	57153000					CD630_01920	+	0	3	4	4	0	0.224109		0.488207		OFF		cls	Cardiolipin synthase (CL synthase) (EC 2.7.8.-)	Phospholipid metabolism	Cytoplasmic membrane
1623600000	1998800000	1577800000	1660400000	1718700000	1959400000	1696300000	1704900000	1486000000	2052400000	1556100000	1740700000	1811900000	2236000000	1677900000	1702700000	CD630_01930	+	0	4	4	4	4	0.045272		-0.0053512		0.114736		groS	10 kDa chaperonin (GroES protein) (Protein Cpn10)	Protein folding	Cytoplasmic
3907100000	4262700000	3856800000	3993600000	4289000000	4601800000	4352100000	4009400000	3666500000	4035100000	4166800000	3819400000	3932400000	4126200000	3743300000	3756400000	CD630_01940	+	0	4	4	4	4	0.106897		-0.0302491		-0.0422077		groL	60 kDa chaperonin (GroEL protein) (Protein Cpn60)	Protein folding	Cytoplasmic
108250000	92845000	119240000	87113000	114990000	98323000	123950000	112840000	122420000	112340000	118930000	122190000	112220000	139410000	95224000	139330000	CD630_01950	+	CD0195	4	4	4	4	0.143639		0.223982		0.254886		larB	Ni2+ loading protein for larE	Fermentation	Cytoplasmic
1963000000	1827600000	1835100000	1687000000	1934000000	1782300000	1784900000	1766200000	1838500000	1929600000	1885600000	1796600000	2173000000	1823100000	1947200000	1791500000	CD630_01980	+	0	4	4	4	4	-0.00896486		0.0268943		0.0809598		guaA	GMP synthase [glutamine-hydrolyzing] (EC 6.3.5.2) (GMP synthetase) (Glutamine amidotransferase)	Purine metabolism	Cytoplasmic
87204000	69456000	79589000	80505000	101030000	77098000	86178000	81070000	121700000	84316000	81345000	84184000	88162000	88584000	75438000	98646000	CD630_01990	+	0	4	4	4	4	0.124805		0.230174		0.147409		CD630_01990	putative 5*-nucleotidase	Nucleotide base excision repair	Unknown
165810000	144820000	136540000		91341000	139420000	162910000	183410000	155530000	114340000	173940000	164470000	124210000	140840000	160110000	154590000	CD630_02040	+	0	3	4	4	4	-0.0470871		0.0288747		-0.04043		CD630_02040	Putative signaling protein	Signal transduction	Cytoplasmic membrane
33598000	25767000	27002000	42117000	39477000	27241000	30022000	27666000	37961000	29798000	27299000	31627000	32063000	37622000	28571000	38685000	CD630_02100	+	0	4	4	4	4	-0.0465326		-0.020343		0.0919657		CD630_02100	Putative hydrolase, HAD superfamily, subfamily IA (EC 3.1.3.-)	Uncharacterized proteins	Cytoplasmic
171950000	244560000	215160000	152490000	239530000	205680000	219600000	195840000	193670000	229110000	226940000	187560000	178520000	206480000	184330000	166270000	CD630_02110	+	0	4	4	4	4	0.134279		0.0945621		-0.0922266		licC	CTP:phosphocholine cytidylyltransferase	Membrane lipid metabolism	Cytoplasmic
409820000	383630000	361880000	357030000	433690000	443590000	401670000	384520000	389500000	429430000	413070000	399520000	448540000	449230000	414920000	417340000	CD630_02120	+	0	4	4	4	4	0.137394		0.109415		0.193995		CD630_02120	putative alkaline-phosphatase	Sulfur Metabolism	Unknown
20943000	34741000	33720000	29487000	34923000	34695000	41305000	29112000	32312000	39102000	37128000	21813000	30315000	26858000	28021000	33514000	CD630_02150	+	0	4	4	4	4	0.236148		0.132806		-0.00222234		CD630_02150	Transposase IS200/IS605-like OrfA	Conjugative transposon proteins	Cytoplasmic
1952200000	2453900000	2712500000	2116600000	2165400000	2265100000	2269300000	2223700000	1539200000	1674400000	2121700000	1774800000	1562400000	1405400000	2339800000	1254400000	CD630_02180	+	CD0218	4	4	4	4	-0.0495335		-0.377273		-0.493008		purE	N5-carboxyaminoimidazole ribonucleotide mutase (N5-CAIR mutase) (EC 5.4.99.18) (5-(carboxyamino)imidazole ribonucleotide mutase)	Purine metabolism	Cytoplasmic
2265200000	2303500000	2831400000	2320600000	2009100000	1935400000	2394000000	1703200000	1649300000	1714100000	1949200000	1587100000	1370300000	1427100000	1850500000	1388900000	CD630_02190	+	CD0218	4	4	4	4	-0.27356		-0.494527	0.0191765	-0.687276	0.00122705	purC	Phosphoribosylaminoimidazole-succinocarboxamide synthase (EC 6.3.2.6) (SAICAR synthetase)	Purine metabolism	Cytoplasmic
2588900000	2824900000	3280200000	2565300000	2303600000	2470600000	2961800000	2500400000	1813500000	2148500000	2488900000	2199400000	1706100000	1740900000	2348800000	1652000000	CD630_02200	+	CD0218	4	4	4	4	-0.137409		-0.380295		-0.596231	0.004264	purF	Amidophosphoribosyltransferase (ATase) (EC 2.4.2.14) (Glutamine phosphoribosylpyrophosphate amidotransferase) (GPATase)	Purine metabolism	Cytoplasmic
2200200000	1966200000	2417400000	2286100000	2013200000	1787100000	2168300000	1797200000	1582200000	1587200000	1862500000	1559600000	1280900000	1256400000	1736200000	1272900000	CD630_02210	+	CD0218	4	4	4	4	-0.191783		-0.428311	0.0227374	-0.677366	0.00122705	purG	Phosphoribosylformylglycinamidine cyclo-ligase (EC 6.3.3.1) (AIR synthase) (AIRS) (Phosphoribosyl-aminoimidazole synthetase)	Purine metabolism	Cytoplasmic
418240000	433710000	553100000	451960000	415520000	441430000	560660000	409820000	353200000	448010000	481800000	351310000	350200000	324720000	435520000	295170000	CD630_02220	+	CD0218	4	4	4	4	-0.0231654		-0.184291		-0.401785		purN	Phosphoribosylglycinamide formyltransferase (EC 2.1.2.2) (5'-phosphoribosylglycinamide transformylase) (GAR transformylase) (GART)	Purine metabolism	Cytoplasmic
3893300000	4195800000	4577200000	3503100000	3672300000	3481700000	4197400000	3052000000	2835700000	2909600000	3373400000	2580400000	2496900000	2508600000	2759300000	2507800000	CD630_02230	+	CD0218	4	4	4	4	-0.166857		-0.466869	0.0325249	-0.654465	0.000190771	purH	Bifunctional purine biosynthesis protein PurH [Includes: Phosphoribosylaminoimidazolecarboxamide formyltransferase (EC 2.1.2.3) (AICAR transformylase); IMP cyclohydrolase (EC 3.5.4.10) (ATIC) (IMP synthase) (Inosinicase)]	Purine metabolism	Cytoplasmic
3384200000	3298200000	3833200000	3432800000	2766500000	2703400000	3091300000	2573600000	1979400000	2149300000	2312100000	2050200000	1742100000	1866300000	2516600000	1737700000	CD630_02240	+	CD0218	4	4	4	4	-0.325024		-0.716093	0.000212802	-0.827003	0.00026179	purD	Phosphoribosylamine--glycine ligase (EC 6.3.4.13) (GARS) (Glycinamide ribonucleotide synthetase) (Phosphoribosylglycinamide synthetase)	Purine metabolism	Cytoplasmic
2437000000	2497000000	2913300000	2453300000	2272300000	2188700000	2808200000	2152300000	1889000000	1957600000	2363000000	1953500000	1692900000	1690100000	2146600000	1672900000	CD630_02250	+	CD0218	4	4	4	4	-0.1287		-0.335539		-0.516159	0.0018276	purL	Phosphoribosylformylglycinamidine synthase (EC 6.3.5.3)	Purine metabolism	Cytoplasmic
12039000	17883000	14452000	13204000	14958000	18408000	21205000	18208000	17438000	20562000	22678000	18198000	17529000	17557000	16941000	16151000	CD630_02260	+	CD0226	4	4	4	4	0.338005		0.454069		0.243789		CD630_02260	Putative lytic transglycosylase	Biosynthesis and degradation of surface polysaccharides and lipopolysaccharides	Unknown
31428000	29029000	28364000	34977000	27469000	36641000	40979000	29616000	34261000	35651000	38439000	38990000	27003000	32859000	34975000	29188000	CD630_02270	+	CD0226	4	4	4	4	0.121815		0.251171		0.00264295		CD630_02270	Uncharacterized protein	Uncharacterized proteins	Unknown
188110000	151540000	186530000	165190000	184680000	186170000	222470000	240090000	170830000	181460000	127270000	201910000	177270000	166000000	209940000	189790000	CD630_02280	+	CD0226	4	4	4	4	0.269568		-0.0208079		0.103904		fliN	Flagellar motor switch protein FliN	Flagellum	Cytoplasmic
19928000	30240000	26782000	26405000	24083000				41029000	33650000	44007000	37481000	30830000	41504000	33172000	26708000	CD630_02290	+	CD0226	4	1	4	4	OFF		0.595481		0.355267		flgM	Negative regulator of flagellin synthesis (Anti-sigma-d factor)	Flagellum	Unknown
206340000	187480000	209570000	201550000	211760000	216380000	218050000	248220000	214350000	249270000	233020000	256780000	238760000	216610000	236460000	200810000	CD630_02300	+	CD0226	4	4	4	4	0.152055		0.244231		0.149197		CD630_02300	Putative flagellar biosynthesis protein	Flagellum	Cytoplasmic
241150000	303670000	261790000	277920000	310030000	307510000	317070000	298510000	313560000	331880000	306750000	295770000	331400000	336960000	352280000	318860000	CD630_02310	+	CD0226	4	4	4	4	0.185243		0.202502		0.304625	0.0342628	flgK	Flagellar hook-associated protein 1 (HAP1)	Flagellum	Unknown
90583000	125020000	97027000	82644000	129020000	107160000	123600000	99142000	122340000	124610000	118740000	113770000	126570000	155320000	135970000	126850000	CD630_02320	+	CD0226	4	4	4	4	0.215396		0.278557		0.462635	0.0328236	flgL	Flagellar hook-associated protein FlgL (Or HAP3)	Flagellum	Extracellular
877570000	771520000	626510000	884140000	1319500000	994440000	742580000	904080000	858000000	798420000	755120000	785760000	1053200000	865490000	948190000	996880000	CD630_02330	+	CD0226	4	4	4	4	0.325913		0.0170483		0.2902		fliW	Flagellar assembly factor FliW	Flagellum	Cytoplasmic
408400000	462170000	478340000	366510000	362060000	463090000	431790000	505670000	513150000	582510000	592820000	459830000	523720000	471060000	559670000	493620000	CD630_02340	+	CD0226	4	4	4	4	0.0391514		0.32464		0.255703		csrA	Translational regulator CsrA	Virulence	Unknown
448790000	451460000	389500000	466280000	463490000	365070000	527530000	479290000	545830000	426720000	441990000	462640000	529950000	575110000	486510000	497970000	CD630_02350	+	CD0226	4	4	4	4	0.0637613		0.0962495		0.250868		fliS1	Flagellar secretion chaperone FliS	Flagellum	Cytoplasmic
28735000	30905000	36894000	34189000	34078000	35748000	35119000	38069000	42941000	33842000	31326000	38132000	32830000	40825000	23546000	25324000	CD630_02360	+	CD0226	4	4	4	4	0.129643		0.161835		-0.0934369		fliS2	Flagellar protein FliS2	Flagellum	Unknown
281430000	310850000	333450000	256760000	324370000	279640000	372520000	279880000	316870000	327400000	349770000	303040000	314060000	332550000	314080000	261310000	CD630_02370	+	CD0226	4	4	4	4	0.0874793		0.133439		0.0474163		fliD	Flagellar hook-associated protein 2 (HAP2) (Flagellar cap protein)	Flagellum	Extracellular
96050000	142610000	147320000	79964000	92711000	135650000	138220000	121350000	135290000	121160000	142930000	111290000	106830000	117600000	99329000	123530000	CD630_02380	+	CD0226	4	4	4	4	0.0665206		0.132235		-0.0589493		fliT	flagellar protein FliT	Uncharacterized proteins	Cytoplasmic
21744000000	25156000000	21969000000	21089000000	22290000000	23957000000	23476000000	20099000000	24075000000	24638000000	21862000000	21342000000	22695000000	25151000000	26327000000	22681000000	CD630_02390	+	CD0226	4	4	4	4	-0.00218274		0.0310801		0.10656		fliC	Flagellin	Flagellum	Unknown
605110000	660700000	632220000	564800000	812280000	675170000	719810000	649720000	679150000	716890000	787370000	696780000	808590000	845330000	803340000	748520000	CD630_02400	+	CD0226	4	4	4	4	0.214174		0.225847		0.380358	0.0025151	CD630_02400	flagellin N-acetylglucosamine transferase	Flagellum	Cytoplasmic
449550000	475460000	546780000	444990000	520360000	575030000	552720000	489780000	520240000	609610000	584340000	518250000	555260000	608650000	545150000	502500000	CD630_02410	+	0	4	4	4	4	0.157503		0.219937		0.20638		CD630_02410	Flagella glycosylation phosphoserine phosphatase (EC 3.1.3.3)	Flagellum	Cytoplasmic
940840000	958670000	866290000	691470000	1038500000	930280000	998330000	854490000	980910000	995750000	1068500000	939810000	1036300000	1078700000	984390000	963460000	CD630_02420	+	0	4	4	4	4	0.144544		0.204936		0.232859		CD630_02420	flagellin phosphothreonine transferase	Flagellum	Cytoplasmic
686830000	653550000	687400000	768580000	764730000	748080000	720290000	629840000	756000000	681960000	759680000	697900000	635090000	679100000	605560000	578770000	CD630_02430	+	0	4	4	4	4	0.0339473		0.0502823		-0.162476		CD630_02430	flagellin methyltransferase	Flagellum	Cytoplasmic
617930000	527080000	497120000	557580000	692850000	670300000	638300000	642580000	525750000	650830000	634470000	610760000	684870000	662520000	780760000	703390000	CD630_02440	+	0	4	4	4	4	0.265425		0.138772		0.364274	0.018206	CD630_02440	flagellin phosphotransferase	Flagellum	Cytoplasmic
	17481000	18251000						19812000	20601000							CD630_02450	+	CD0245	2	0	2	0							flgB	Flagellar basal-body rod protein FlgB	Flagellum	Unknown
25846000	26591000	23254000	25005000	23145000	20031000	23561000	20971000	25477000	30548000	26926000	19901000	25065000	34481000	28615000	19576000	CD630_02460	+	CD0245	4	4	4	4	-0.199226		0.0305635		0.0975074		flgC	Flagellar basal-body rod protein FlgC	Flagellum	Cytoplasmic
362260000	375680000	391780000	339020000	459330000	394930000	413530000	379100000	480420000	420570000	409000000	394760000	370190000	470560000	448910000	447420000	CD630_02480	+	CD0245	4	4	4	4	0.165165		0.214981		0.242085		fliF	Flagellar M-ring protein	Flagellum	Cytoplasmic membrane
395350000	419190000	359590000	337480000	399950000	434450000	386590000	369480000	358700000	416580000	414610000	376860000	447740000	432710000	445290000	394010000	CD630_02490	+	CD0245	4	4	4	4	0.0733672		0.051689		0.186113		fliG	Flagellar motor switch protein FliG	Flagellum	Cytoplasmic
112590000	127260000	128450000	114280000	145430000	141610000	150220000	126800000	119830000	129760000	140110000	129370000	110350000	126780000	138120000	128160000	CD630_02500	+	CD0245	4	4	4	4	0.225081		0.105161		0.0609657		fliH	Flagellar assembly protein FliH	Flagellum	Cytoplasmic
42404000	43462000	46356000	52241000	55059000	52340000	55862000	44279000	48911000	56548000	56331000	48328000	44812000	68376000	56691000	54363000	CD630_02510	+	CD0245	4	4	4	4	0.170058		0.187868		0.281725		fliI	ATP synthase subunit beta FliI (EC 3.6.3.14)	Flagellum	Cytoplasmic
																CD630_02520	0	CD0245	0	0	1	0							fliJ	Flagellar protein FliJ	Flagellum	Cytoplasmic
41058000	59302000	51482000	41078000	40577000	36077000	60904000	39947000	40603000	54031000	54798000	31217000	39103000	50509000	36012000	43494000	CD630_02530	+	CD0245	4	4	4	4	-0.120143		-0.0948134		-0.189972		fliK	Flagellar hook-length control protein FliK	Flagellum	Unknown
																CD630_02540	+	CD0245	1	0	0	0							flgD	Basal-body rod modification protein FlgD	Flagellum	Cytoplasmic
468400000	512450000	450470000	374430000	561940000	465870000	482360000	423750000	503130000	500390000	472280000	401970000	411370000	469970000	448470000	487460000	CD630_02550	+	CD0245	4	4	4	4	0.0989299		0.0564222		0.00917461		flgE	Flagellar basal body protein	Flagellum	Extracellular
866720000	667660000	800840000	792300000	841580000	807340000	828140000	942970000	741410000	873600000	807280000	1040800000	790850000	729870000	919130000	770540000	CD630_02551	+	CD0245	4	4	4	4	0.12899		0.147041		0.0377295		FlbD	Flagellar protein FlbD	Flagellum	Unknown
64663000	69928000	76582000	105900000	76066000	90629000	102670000	74446000	101000000	64993000	50070000	68715000	71597000	89186000	56684000	66157000	CD630_02560	+	CD0245	4	4	4	4	0.116801		-0.154977		-0.160835		motA	Flagellar motor rotation protein MotA	Flagellum	Cytoplasmic membrane
35579000	38890000	44802000	36977000	34611000	38067000	39736000	34960000	56289000	39418000	38745000	37388000	34504000	46603000	36115000	45342000	CD630_02570	+	CD0245	4	4	4	4	-0.0843557		0.137228		0.0571701		motB	Flagellar motor rotation protein MotB (Chemotaxis protein MotB)	Flagellum	Cytoplasmic membrane
105280000	126040000	99840000	89532000	120670000	104010000	99068000	102360000	154570000	111250000	111600000	103310000	102180000	98215000	90352000	101860000	CD630_02580	+	CD0245	4	4	4	4	0.0184548		0.192462		-0.0996785		fliL	Flagellar protein FliL	Flagellum	Unknown
72949000	54515000	57234000	17783000	67447000	59920000	58858000	52783000	72509000	54936000	59238000	53439000	55529000	54914000	53391000	69214000	CD630_02590	+	CD0245	4	4	4	4	0.239272		0.245981		0.202841		fliZ	Flagellar protein FliZ	Flagellum	Unknown
51217000	44143000	45156000	32291000	43214000	49157000	45000000	34168000	37849000	44008000	33945000	33945000	38192000	48439000	48109000	34703000	CD630_02600	+	CD0245	4	4	4	4	-0.010625		-0.206635		-0.0283616		fliP	Flagellar biosynthetic protein FliP	Flagellum	Cytoplasmic membrane
						24406000		30799000	23038000	30611000	30997000			21946000	19711000	CD630_02620	+	CD0245	0	2	4	3			ON		ON		flhB	Flagellar biosynthetic protein FliR	Flagellum	Cytoplasmic membrane
81220000	77461000	87691000	85648000	111150000	99249000	94184000	86823000	103170000	89314000	97673000	94577000	104530000	101400000	98659000	106600000	CD630_02630	+	CD0245	4	4	4	4	0.237396		0.212591		0.308532	0.0229008	flhA	Flagellar biosynthesis protein FlhA	Flagellum	Cytoplasmic membrane
145430000	123370000	130650000	115530000	120620000	123720000	164200000	114600000	141000000	132460000	148980000	130690000	123400000	128630000	154810000	126190000	CD630_02640	+	CD0245	4	4	4	4	0.0226807		0.103102		0.0497003		flhF	Flagellar biosynthesis regulator FlhF (Flagella-associated GTP-binding protein)	Flagellum	Cytoplasmic membrane
492860000	439820000	520970000	381880000	526050000	435770000	510900000	415300000	560150000	497160000	478060000	430380000	477250000	514790000	471480000	411280000	CD630_02650	+	CD0245	4	4	4	4	0.0406774		0.0988832		0.03054		flhG	flagellar number regulator FlhG	Flagellum	Cytoplasmic membrane
244030000	205900000	261880000	203310000	216250000	156740000	195530000	138310000	189300000	213430000	308490000	260280000	214220000	181120000	230560000	164430000	CD630_02660	+	CD0245	4	4	4	4	-0.372598		0.0862531		-0.211506		fliA	RNA polymerase sigma-28factor for flagellar operon	Flagellum	Cytoplasmic
48776000	47853000	40932000	43302000	61924000	41824000	46689000	40008000	71574000	54909000	48258000	36343000	35589000	52713000	47430000	43168000	CD630_02670	+	CD0245	4	4	4	4	0.0744771		0.22292		-0.0157439		CD630_02670	Putative flagellar protein	Flagellum	Cytoplasmic
18350000	23604000	21538000	20378000	20750000	17942000	16397000	20463000	26573000	22730000	18401000	16169000	21021000	27282000	21627000	21225000	CD630_02680	+	CD0268	4	4	4	4	-0.150685		5.16038e-05		0.120167		flgG1	flagellar basal-body rod protein FlgG	Flagellum	Extracellular
31494000	32374000	35643000	27798000	30055000	30894000	36894000	31069000	38572000	36829000	37480000	32097000	35090000	39186000	35967000	25586000	CD630_02690	+	CD0268	4	4	4	4	0.0180522		0.1875		0.0934571		flgG	flagellar basal body rod protein FlgG	Flagellum	Extracellular
796780000	646820000	643320000	569990000	872000000	652590000	720100000	681670000	684070000	740640000	789200000	629260000	662590000	756920000	653810000	780650000	CD630_02700	+	CD0268	4	4	4	4	0.139358		0.097751		0.103221		fliM	Flagellar motor switch protein FliM	Flagellum	Cytoplasmic membrane
215830000	207060000	180190000	177600000	237070000	215870000	226920000	207130000	220400000	211800000	219550000	227210000	261690000	212140000	238490000	197750000	CD630_02710	+	CD0268	4	4	4	4	0.184187		0.171066		0.221246		fliN1	Flagellar motor switch phosphatase FliN1 (EC 3.-.-.-)	Flagellum	Cytoplasmic membrane
49016000	41533000	44502000	45180000	55386000	50077000	53733000	49994000	68756000	51203000	45976000	45141000	43804000	54342000	48614000	60461000	CD630_02720	+	CD0268	4	4	4	4	0.214967		0.227915		0.201323		CD630_02720	Uncharacterized protein	Uncharacterized proteins	Unknown
1179400000	1147800000	1080200000	972240000	1229500000	1169500000	1167600000	943350000	1192100000	1220200000	1229200000	1002800000	1171700000	1263300000	1229600000	1017400000	CD630_02730	+	CD0268	4	4	4	4	0.0422992		0.0846489		0.0963126		htpG	Heat shock protein 90 (Heat shock protein HtpG)(High temperature protein G)	Protein folding	Cytoplasmic
112780000	98714000	100350000	115800000	125800000	114780000	113920000	124520000	102320000	104160000	105750000	123970000	126200000	119450000	117470000	123760000	CD630_02740	+	0	4	4	4	4	0.163676		0.0285795		0.187156		CD630_02740	Putative iron-containing alcohol dehydrogenase (EC 1.1.1.-)	Fermentation	Cytoplasmic
110190000	137030000	91612000	110810000	108980000	121740000	98037000	98705000	79377000	123270000	102770000	113150000	111880000	125040000	99897000	94733000	CD630_02790	+	0	4	4	4	4	-0.0729806		-0.103318		-0.0592491		CD630_02790	Pyridoxamine 5'-phosphate oxidase family protein	Pyridoxine	Cytoplasmic
		17873000	19582000				16563000	12032000	14110000	18678000	16624000		12261000	13063000		CD630_02791	+	0	2	1	4	2							CD630_02791	Uncharacterized protein	Uncharacterized proteins	Extracellular
		11772000						17863000	11102000	12996000	10794000					CD630_02810	-	0	2	2	4	0							CD630_02810	Uncharacterized protein	Uncharacterized proteins	Unknown
92707000	96989000	50854000	90019000	109320000	109030000	67558000	108300000	76005000	104850000	75483000	120990000	110610000	99839000	64184000	118600000	CD630_02820	-	0	4	4	4	4	0.254006		0.190868		0.250433		CD630_02820	Putative PHP hydrolase	Histidine metabolism	Cytoplasmic
23281000	24938000	20485000	20810000	29338000	25867000	20927000	19809000	27546000	27219000	23749000	20675000	27420000	29333000	24239000	24997000	CD630_02830	+	0	4	4	4	4	0.100034		0.148067		0.243729		CD630_02830	Transcription antiterminator, PTS operon regulator	Mannose	Cytoplasmic
536860000	642520000	384570000	665760000	483410000	653250000	357820000	775250000	483170000	633020000	458110000	709280000	583560000	515870000	444330000	544710000	CD630_02840	+	CD0284	4	4	4	4	0.0256646		0.0344412		-0.0944097		CD630_02840	PTS system, mannose-type IIA component	Mannose	Cytoplasmic
87138000	80431000	76172000	120180000	72615000	121890000	102950000	98515000	73854000	103390000	87504000	92090000	92512000	148530000	99487000	118300000	CD630_02850	+	CD0284	4	4	4	4	0.121766		-0.028356		0.334331		CD630_02850	PTS system, mannose-type IIB component	Mannose	Cytoplasmic
527420000	738840000	486520000	416050000	504620000	732380000	511790000	439360000	403680000	783740000	533090000	407590000	420740000	726210000	535840000	522400000	CD630_02860	+	CD0284	4	4	4	4	0.0127947		-0.027351		0.023986		CD630_02860	PTS system, mannose-type IIA component	Mannose	Cytoplasmic membrane
2002300000	2557100000	1141300000	2827000000	2676600000	2390100000	1236600000	2466400000	2214800000	2056100000	1214400000	2135100000	2282800000	2419800000	1602200000	2816700000	CD630_02870	+	CD0284	4	4	4	4	0.0403708		-0.16229		0.0971144		CD630_02870	PTS system, mannose-type IIB component	Mannose	Cytoplasmic
118830000	117760000	87509000			114160000	76229000	98349000	184150000	114400000	72997000	96249000					CD630_02880	+	CD0284	3	3	4	0	-0.166674		0.114407		OFF		CD630_02880	PTS system, mannose-type IIC component	Mannose	Cytoplasmic membrane
280090000	361250000	259760000	395320000	335840000	347200000	216030000	322770000	531770000	339420000	228400000	343170000	240630000	335230000	186080000	421980000	CD630_02890	+	CD0284	4	4	4	4	-0.0854778		0.154298		-0.130962		CD630_02890	PTS system, mannose-type IID component	Mannose	Cytoplasmic membrane
4302500000	5735000000	3996700000	5322600000	3631700000	6175900000	3237600000	5996400000	3314000000	6052000000	3561500000	6893800000	5204000000	4878300000	3426600000	4714300000	CD630_02900	+	CD0284	4	4	4	4	-0.0236858		0.0342111		-0.0870642		CD630_02900	putative L-2-amino-thiazoline-4-carboxylic acid hydrolase	Uncharacterized proteins	Cytoplasmic
188900000	204100000	120610000	224320000	204760000	223960000	135640000	210980000	187910000	232230000	134870000	262720000	195430000	202980000	142420000	238460000	CD630_02910	+	CD0284	4	4	4	4	0.0713451		0.148141		0.0786763		CD630_02910	Putative peptidase, M20A family (EC 3.5.1.-)	Protein degradation	Cytoplasmic
196060000	241860000	212470000	193200000	226020000	232570000	243050000	230830000	192300000	247930000	233610000	238180000	238920000	264800000	233930000	241690000	CD630_02950	+	0	4	4	4	4	0.144515		0.112523		0.215268		CD630_02950	Putative iron-sulfur-binding protein	Iron-sulfur cluster	Unknown
				84683000	93215000	84593000		71607000	86625000	88499000	89192000	92079000	85371000		97340000	CD630_02980	0	CD0298	2	4	4	3							rbsR	Transcriptional regulator, LacI family	Ribose	Cytoplasmic
25716000	35540000	30364000	28856000	33908000	38254000	34497000	31334000	36251000	38487000	32148000	37150000	42093000	45128000	35757000	30583000	CD630_02990	+	CD0298	4	4	4	4	0.195849		0.257684		0.350066		rbsK	Ribokinase (RK) (EC 2.7.1.15)	Ribose	Cytoplasmic
36121000	42374000	40284000	39073000	44210000	39531000	41990000	43688000	50157000	41504000	38415000	42117000	44532000	71555000	35366000		CD630_03000	+	CD0298	4	4	4	3	0.102023		0.125454		0.355335		rbsB	ABC-type transport system, ribose-specific extracellular solute-binding protein	Ribose	Unknown
26550000	25345000	20098000	26872000	21475000		20875000	25643000	22833000	29930000	19485000	28661000	12565000	35481000	20830000	35666000	CD630_03040	+	0	4	3	4	4	-0.125036		0.0295231		0.0805509		CD630_03040	class I glutamine amidotransferase-like protein	Uncharacterized proteins	Unknown
23777000	21104000	25286000	23740000		20846000	23037000	19321000	25388000	23318000	21488000	23367000	22811000	20761000	16954000	28122000	CD630_03060	+	CD0306	4	3	4	4	-0.156179		-0.00532542		-0.0831446		CD630_03060	Uncharacterized protein	Uncharacterized proteins	Cytoplasmic membrane
																CD630_03070	+	CD0306	0	0	1	1							CD630_03070	Putative chaperone protein	Protein folding	Cytoplasmic
88554000	83249000	77319000	88820000	110970000	94288000	89080000	91333000	98050000	79232000	86438000	96024000	102220000	102290000	113960000	89080000	CD630_03090	-	0	4	4	4	4	0.190595		0.090195		0.270201		CD630_03090	Putative hydrolase, HAD superfamily, subfamily IB (EC 3.1.3.-)	Phosphate Metabolism	Cytoplasmic
40091000	35541000	30905000	35227000	38880000	31475000	34096000	27246000	26646000	32712000	34776000	33083000	31584000	27805000	31521000	30019000	CD630_03100	+	0	4	4	4	4	-0.106269		-0.1562		-0.229331		CD630_03100	Uncharacterized protein	Uncharacterized proteins	Cytoplasmic
				48205000	58365000	34973000	34036000		27733000	22709000		47361000	38646000			CD630_03120	+	0	0	4	2	2	ON						CD630_03120	Transcriptional regulator, ArsR family	Transcriptional regulators of unknown targets	Cytoplasmic
91999000	80724000	78550000	87367000	106810000	74319000	89972000	83580000	114510000	83383000	78952000	96352000	88196000	84832000	83066000	96615000	CD630_03130	+	0	4	4	4	4	0.0667697		0.140185		0.058726		CD630_03130	cadmium, zinc and cobalt-transporting ATPase	Cation transporters	Cytoplasmic membrane
	35999000	17747000														CD630_03200	-	CD0316	3	0	4	0	OFF				OFF		CD630_03200	Two-component response regulator	Signal transduction	Cytoplasmic
22259000	21168000	22246000	26191000	27068000	21800000	23261000	26358000	24031000	24949000	22322000	32322000	26049000	29534000	28039000	24116000	CD630_03220	+	0	4	4	4	4	0.100434		0.173787		0.229956		CD630_03220	Putative ATPase	Uncharacterized proteins	Cytoplasmic
																CD630_03230	+	0	0	1	3	0			ON				CD630_03230	VWF protein	Uncharacterized proteins	Cytoplasmic
	440730000	485350000	376040000	185960000	370520000		352720000	240360000	264830000	222520000	288720000	226760000				CD630_03240	+	CD0324	3	4	4	1	-0.518193		-0.772389				cbiM	Cobalt transport protein CbiM (Energy-coupling factor transporter probable substrate-capture protein CbiM) (ECF transporter S component CbiM)	Cation transporters	Cytoplasmic membrane
71589000	65824000	56737000	24510000	44636000	31794000	52406000	46283000	44714000	29392000	48260000	40455000	30893000	37309000	34170000	41299000	CD630_03260	+	CD0324	4	4	4	4	-0.320354		-0.425403		-0.60592		cbiQ1	ABC-type transport system, cobalt-specific permease	Cation transporters	Cytoplasmic membrane
79497000	89541000	87849000	86357000	100620000	78371000	91042000	76327000	86355000	73026000	84549000	76940000	73362000	75472000	72234000	81824000	CD630_03270	+	CD0324	4	4	4	4	0.0130378		-0.0972456		-0.180431		cbiO	ABC transporter ATP-binding protein (EC 3.6.3.-)	Cation transporters	Cytoplasmic membrane
69968000	62101000	66845000	62941000	70718000	61725000	69751000	61938000	71694000	65793000	72709000	77792000	76233000	64734000	68247000	66267000	CD630_03280	+	CD0328	4	4	4	4	0.0124909		0.137241		0.0731847		pcrA	DNA helicase (EC 3.6.4.12)	DNA repair associated proteins	Cytoplasmic
305060000	261890000	252600000	241230000	274820000	294120000	294350000	250860000	250020000	279040000	276350000	263100000	291930000	251180000	275700000	264580000	CD630_03290	+	CD0328	4	4	4	4	0.070818		0.0104749		0.0304272		apeB	aminipeptidase ApeB	Protein degradation	Cytoplasmic
1527200000	1681600000	1310500000	1225400000	1722200000	1540200000	1547400000	1379600000	1567100000	1450600000	1477600000	1472800000	1682800000	1677500000	1680500000	1523100000	CD630_03300	+	CD0328	4	4	4	4	0.107568		0.0550402		0.192322		CD630_03300	Phospholipase, patatin family	Fermentation	Unknown
1464400000	1434700000	1269100000	1295800000	1448700000	1680200000	1581600000	1533800000	1521800000	1788400000	1557500000	1518200000	1990400000	1761700000	1619600000	1564800000	CD630_03310	+	CD0328	4	4	4	4	0.192582		0.224932		0.34425	0.0427768	ppiB	Peptidyl-prolyl cis-trans isomerase (PPIase) (EC 5.2.1.8)	Protein folding	Cytoplasmic
1754200000	1627900000	1579800000	1670400000	1938300000	1717200000	1660100000	1676200000	1661600000	1623800000	1600000000	1622500000	1784400000	1857500000	1628000000	1717600000	CD630_03330	-	0	4	4	4	4	0.0761547		-0.0273172		0.0752671		ppaC	cobalt-dependent inorganic pyrophosphatase	Nucleosides and Nucleotides	Cytoplasmic
												49956000	54343000	59374000	90599000	CD630_03340	+	0	0	0	0	4					ON		adhE	Aldehyde-alcohol dehydrogenase	Fermentation	Cytoplasmic
									12910000	12391000	15886000					CD630_03350	-	CD0335	0	0	3	0			ON				CD630_03350	Uncharacterized protein	Antibiotic resistance	Unknown
14901000								18492000	17952000	14624000		13853000	17477000			CD630_03360	-	CD0335	2	0	4	4							CD630_03360	ABC-type transport system, ATP-binding protein (EC 3.6.3.-)	Antibiotic resistance	Cytoplasmic membrane
14832000	17940000	13211000	14854000	16494000	13293000	17547000		14630000	14782000	14951000	14804000	14932000	13286000	13569000	12404000	CD630_03390	+	0	4	3	4	4	0.0529653		-0.0401563		-0.166896		CD630_03390	Two-component response regulator	Signal transduction	Cytoplasmic
177750000	181580000	170890000	167310000	179240000	169950000	181450000	167450000	155610000	149580000	164590000	163870000	166570000	163760000	164670000	167130000	CD630_03400	-	0	4	4	4	4	0.00115778		-0.138569		-0.0751408		CD630_03400	Uncharacterized protein	Uncharacterized proteins	Cytoplasmic membrane
125110000	104950000	133360000	89367000	132660000	87329000	108380000	95399000	101830000	111230000	101270000	110250000	110350000	113300000	97014000	94742000	CD630_03410	-	0	4	4	4	4	-0.0955579		-0.0927961		-0.12431		CD630_03410	Uncharacterized protein	Uncharacterized proteins	Cytoplasmic
20645000	14571000	21112000	17599000					27312000	8861900	29550000	22128000					CD630_03420	-	0	4	4	4	0			0.248972		OFF		CD630_03420	Uncharacterized protein	Uncharacterized proteins	Cytoplasmic
17115000		28278000	28434000		25943000	24905000	27592000	17416000		23154000	26555000	24162000		23150000	26078000	CD630_03430	+	CD0343	3	3	4	4	0.087441		-0.137298		-0.00856504		CD630_03430	putative zinc- or iron-chelating domain containing protein	Cell Surface and Cell Wall binding Proteins	Cytoplasmic
60485000	62385000	59848000	51741000	76562000	81275000	74861000	62798000	68262000	70982000	81683000	72713000	80530000	73858000	80671000	67983000	CD630_03440	+	CD0343	4	4	4	4	0.333803		0.324713		0.370182		CD630_03440	Putative beta-lactamase-like protein	Peptidoglycan turnover	Cytoplasmic
101320000	110420000	94002000	104070000	115170000	115830000	99183000	100370000	96626000	121430000	110070000	128440000	116100000	123500000	114020000	109380000	CD630_03450	+	CD0343	4	4	4	4	0.0712286		0.155861		0.17605		yjbM	GTP pyrophosphokinase YjbM	Nucleosides and Nucleotides	Cytoplasmic
32119000	22701000	29939000		38875000	32249000	31069000	23214000	26826000	29128000	31543000	29927000	36598000	31813000	35480000	28214000	CD630_03460	+	CD0343	3	4	4	4	0.150142		0.0552513		0.225209		CD630_03460	Putative phosphoesterase	Phosphate Metabolism	Unknown
120800000	117330000	112360000	113990000	130140000	111240000	113130000	123690000	132830000	129100000	121230000	123870000	145290000	127800000	128630000	135410000	CD630_03500	+	0	4	4	4	4	0.0419977		0.126455		0.209655		CD630_03500	Nucleotidase (EC 3.1.3.-)	Nucleosides and Nucleotides	Cytoplasmic
24473000	7572000															CD630_03510	+	0	2	0	0	0							CD630_03510	Uncharacterized protein	Uncharacterized proteins	Cytoplasmic
15959000	25071000	20951000	13844000	21572000	17036000	16807000	16913000	18508000	14389000	18270000	18868000	12096000	14436000	19849000		CD630_03520	+	CD0352	4	4	4	4	-0.0681193		-0.114598		-0.294102		CD630_03520	Transcriptional regulator, RmlC-type	Transcriptional regulators of unknown targets	Cytoplasmic
10554000	20583000	19727000	15981000	15298000	19549000	16726000	16228000	14711000	21924000	19062000	17856000	13465000	20529000	14775000	15633000	CD630_03530	+	CD0352	4	4	4	4	0.0204869		0.137965		-0.0537142		CD630_03530	putative D-aminoacyl-tRNA deacylase	tRNA metabolism	Cytoplasmic
105600000	145970000	159650000	77567000	135960000	139110000	109040000	142800000	151480000	160300000	133980000	147210000	134540000	142370000	134850000	130700000	CD630_03890	+	CD0388	4	4	4	4	0.108351		0.278753		0.150311		bglA	6-phospho-beta-glucosidase, bglA (EC 3.2.1.86)	Central energy metabolism	Cytoplasmic
												1257400000	2000600000		1257700000	CD630_03910	+	0	0	2	2	4					ON		asnB	Asparagine synthetase [glutamine-hydrolyzing] (EC 6.3.5.4)	Glutamine, glutamate, aspartate and asparagine metabolism	Cytoplasmic
1982200000	1997100000	1913400000	2085300000	2376800000	1853500000	1983500000	1965500000	1654800000	1740100000	1584400000	1683000000	1735400000	1692300000	1693800000	2156000000	CD630_03920	-	0	4	4	4	4	0.0359503		-0.260007		-0.132584		CD630_03920	Putative radical SAM-family protein	Central energy metabolism	Cytoplasmic
6730800000	6972600000	6306900000	6719800000	6630400000	6286100000	6049000000	6078600000	5250500000	5542500000	5591300000	5736400000	5391200000	5375500000	5195100000	5211900000	CD630_03940	-	0	4	4	4	4	-0.0939945		-0.273068		-0.336192	0.00445676	ldhA	(R)-2-hydroxyisocaproate dehydrogenase	Fermentation	Cytoplasmic
6919100000	7046700000	6171000000	6168900000	5475300000	5891500000	5334400000	5665500000	4854400000	5287800000	4782000000	5429000000	5295300000	4703600000	4711400000	4611400000	CD630_03950	+	0	4	4	4	4	-0.234023		-0.37012	0.0194705	-0.445153	0.00162069	hadA	Isocaprenoyl-CoA:2-hydroxyisocaproate CoA-transferase (EC 2.8.3.-)	Branched-chain amino acid metabolism	Cytoplasmic
1849200000	1634900000	1572400000	1638400000	1857600000	1713200000	1832600000	1731600000	1757800000	1844400000	1825100000	1684300000	1761500000	1898100000	1583000000	1715600000	CD630_03960	0	0	4	4	4	4	0.0918509		0.0871117		0.0556516		hadI	Activator of 2-hydroxyisocaproyl-CoA dehydratase	Branched-chain amino acid metabolism	Cytoplasmic
4888300000	4410500000	3820100000	4602900000	4171000000	4491200000	3845000000	4885800000	3729900000	4135100000	3760600000	4450000000	4085400000	3681100000	3789900000	3877800000	CD630_03970	0	CD0397	4	4	4	4	-0.0270184		-0.140653		-0.199394		hadB	Subunit of oxygen-sensitive 2-hydroxyisocaproyl-CoA dehydratase B	Branched-chain amino acid metabolism	Cytoplasmic
4281100000	3899700000	3599600000	3816800000	3939500000	4272800000	3441900000	4328700000	3189500000	3907500000	3632600000	4185100000	3856800000	3668500000	3638300000	3981700000	CD630_03980	+	CD0397	4	4	4	4	0.0352421		-0.0645521		-0.0424169		hadC	Subunit of oxygen-sensitive 2-hydroxyisocaproyl-CoA dehydratase C	Branched-chain amino acid metabolism	Cytoplasmic
9039600000	9269600000	9241900000	11478000000	7882100000	10604000000	8589400000	10864000000	7532000000	9184600000	9476800000	9887100000	9516000000	8323400000	9809000000	8229000000	CD630_03990	+	CD0397	4	4	4	4	-0.0408495		-0.113331		-0.121475		acdB	isocaproyl-CoA dehydrogenase, catalytic subunit	Fermentation	Cytoplasmic
9006400000	8028100000	7632900000	9901300000	7606100000	8759700000	8201100000	8779700000	6768200000	8543300000	7413500000	8822600000	8413100000	8095100000	8142300000	7187300000	CD630_04000	+	CD0397	4	4	4	4	-0.0519267		-0.131936		-0.118726		etfB1	isocaproyl-CoA dehydrogenase, electron transfer flavoprotein beta subunit	Flavoproteins	Cytoplasmic
10167000000	9482900000	9016400000	11055000000	11205000000	11137000000	9611000000	10790000000	8577500000	9043300000	8692800000	9250500000	10011000000	8450500000	8934500000	9465200000	CD630_04010	+	CD0397	4	4	4	4	0.105775		-0.159491		-0.10781		etfA1	isocaproyl-CoA dehydrogenase, electron transfer flavoprotein alpha subunit	Flavoproteins	Cytoplasmic
58426000	72133000	68649000	72058000	65251000	75729000	79499000	69345000	73509000	80134000	77125000	81928000	72678000	94060000	75895000	81822000	CD630_04020	0	0	4	4	4	4	0.0954688		0.205053		0.25831		CD630_04020	Transcriptional regulator, sigma-54-dependent	RpoN dependent stress reponse	Cytoplasmic
3483600000	3077200000	3636000000	3219200000	3411000000	3235700000	3588000000	3313900000	3323000000	3151400000	3305300000	3412000000	3451300000	3111200000	3398000000	3263600000	CD630_04030	-	0	4	4	4	4	0.0141892		-0.0243241		-0.0207851		fba	Fructose-1,6-bisphosphate aldolase (EC 4.1.2.13)	Central energy metabolism	Cytoplasmic
124980000	60394000	65049000	69008000	102900000	85057000	88753000	105060000	91517000	79680000	76584000	87917000	93671000	111850000	78979000	67821000	CD630_04040	+	CD0404	4	4	4	4	0.257199		0.0716596		0.141386		CD630_04040	Uncharacterized protein	Uncharacterized proteins	Cytoplasmic
54822000	41010000	53024000	62173000	61647000	48474000	58844000	58258000	55202000	55677000	60928000	61406000	56943000	54272000	54668000	60937000	CD630_04050	+	CD0404	4	4	4	4	0.106668		0.144207		0.104107		rluA	Pseudouridine synthase (EC 5.4.99.-)	Ribosome biogenesis	Cytoplasmic
141490000	132520000	113140000	144790000	155430000	137840000	147920000	125230000	129800000	135060000	122940000	120470000	141730000	163060000	143760000	142370000	CD630_04060	0	CD0404	4	4	4	4	0.0906087		-0.0656684		0.151699		CD630_04060	Putative tRNA (Uracil-5-)-methyltransferase (EC 2.1.1.35)	tRNA metabolism	Cytoplasmic
277570000	216920000	218740000	224890000	329890000	225910000	257770000	247700000	272950000	250820000	237010000	278500000	339230000	270420000	244370000	288840000	CD630_04220	0	CD0404	4	4	4	4	0.177947		0.14774		0.284804		CD630_04220	Putative conjugative transposon protein Tn1549-like, CTn2-Orf17	Conjugative transposon proteins	Cytoplasmic membrane
41625000												26209000		61933000	79185000	CD630_04230	+	0	2	1	2	3							CD630_04230	Putative DNA/RNA helicase Tn1549-like,CTn2-Orf18	Conjugative transposon proteins	Unknown
37194000	43454000	42338000	36016000	45215000	37482000	39077000	36295000	41214000	39030000	36636000	36246000	45540000	44361000	42365000	44348000	CD630_04280	0	CD0427	4	4	4	4	-0.00849045		-0.0543256		0.151555		CD630_04280	Transcriptional regulator, AraC family Tn1549-like, CTn2-Orf23	Transcriptional regulators of unknown targets	Cytoplasmic
205550000	208450000	227050000	220130000	227410000	228670000	255860000	183790000	217550000	265660000	256180000	197280000	225110000	245530000	250260000	214710000	CD630_04360	+	0	4	4	4	4	0.0567491		0.121226		0.119592		CD630_04360	Putative recombinase Tn1549-like, CTn2-Orf34	Conjugative transposon proteins	Cytoplasmic
16160000		21553000							11927000							CD630_04380	+	0	4	1	4	1	OFF				OFF		CD630_04380	Uncharacterized protein	Uncharacterized proteins	Unknown
41901000	52978000	54369000	41272000		31961000	41146000	49644000	36817000	45053000	65042000	56696000	33592000	36179000	59613000	35912000	CD630_04390	+	0	4	4	4	4	-0.21917		0.0958518		-0.204891		CD630_04390	Uncharacterized protein	Uncharacterized proteins	Unknown
74302000	94765000	63748000	35596000	68551000	75167000	60078000	40752000	79585000	74190000	53442000	44710000	63392000	64675000	32694000	78228000	CD630_04400	+	0	4	4	4	4	-0.134326		-0.091438		-0.1675		cwp27	Putative cell wall binding protein cwp27	Cell Surface and Cell Wall binding Proteins	Cellwall
93117000	104630000	100540000	89362000	94349000	104270000	100090000	104710000	86824000	93360000	98510000	99869000	110290000	96535000	111770000	98020000	CD630_04510	+	CD0451	4	4	4	4	0.0575281		-0.0342175		0.103964		CD630_04510	Putative dioxygenase	Uncharacterized proteins	Cytoplasmic
102280000	119730000	105120000	82439000	122600000	118310000	113610000	106030000	96893000	102740000	100040000	118460000	121970000	101530000	107350000	104920000	CD630_04520	+	CD0451	4	4	4	4	0.169251		0.0298554		0.0894604		CD630_04520	Putative hydrolase, NUDIX family	Uncharacterized proteins	Cytoplasmic
		9415800	13853000													CD630_04620	-	CD0461	2	0	1	0							CD630_04620	Two-component response regulator	Signal transduction	Cytoplasmic
										27048000	12880000					CD630_04650	+	CD0465	1	3	3	2							CD630_04650	Transcriptional regulator, RpiR family	Transcriptional regulators of unknown targets	Cytoplasmic
63142000	58447000	49429000	50996000	70016000	66034000	55525000	56371000	52978000	58652000	55261000	60311000	60688000	66734000	66299000	69341000	CD630_04710	-	0	4	4	4	4	0.159375		0.0333249		0.244752		blaI	penicillinase repressor	Antibiotic resistance	Unknown
												35562000	36563000	32435000	26394000	CD630_04730	+	CD0472	3	4	0	4			OFF				CD630_04730	Transcriptional regulator, MarR family	Transcriptional regulators of unknown targets	Cytoplasmic
		19912000	16893000	16759000	16308000	12298000	11755000	14360000	10809000	11678000	11334000	13230000	13544000	12423000	12986000	CD630_04770	+	0	3	4	4	4							CD630_04770	Uncharacterized protein	Uncharacterized proteins	Unknown
17966000	17563000	21447000				20461000	15172000	17435000	21098000	24144000		22376000	21062000	22123000	19894000	CD630_04810	+	CD0478	3	2	4	4			0.137582		0.169773		spaR	Two-component response regulator	Signal transduction	Cytoplasmic
	17971000	17996000	29967000										25217000	21564000	31801000	CD630_04860	-	0	4	0	0	3	OFF		OFF		0.253176		CD630_04860	Two-component response regulator	Signal transduction	Cytoplasmic
450470000	541590000	404060000	507700000	472330000	476000000	408980000	465370000	420900000	519020000	444800000	527050000	504790000	531260000	443040000	458930000	CD630_04870	-	0	4	4	4	4	-0.0628358		0.00601188		0.0256864		CD630_04870	omega-amidase NIT2	Nitrogen metabolism	Cytoplasmic
5010500000	4433400000	5432700000	4765700000	5039800000	4279600000	5310900000	4505400000	4235900000	3680000000	4244500000	3926000000	3642400000	3946200000	4059300000	3716400000	CD630_04890	-	0	4	4	4	4	-0.0376972		-0.288122		-0.354382	0.0145913	purC1	phosphoribosylaminoimidazole-succinocarboxamide synthetase	Purine metabolism	Cytoplasmic
		22125000										24753000	23241000	24448000	19890000	CD630_04910	+	CD0490	2	0	4	4							CD630_04910	PTS system, ribitol-specific IIA component	Ribitol	Cytoplasmic
38175000	39137000	41641000	43119000	53491000	51615000	50943000	48880000	42523000	44662000	49377000		51696000	46159000	45231000	49198000	CD630_04920	+	CD0490	4	4	3	4	0.338489		0.167959		0.246604		CD630_04920	PTS system, ribitol-specific IIB component	Ribitol	Cytoplasmic
56101000	29958000	48395000	47461000	46392000	39409000	55146000	59991000	46715000	27545000	52233000	59988000	53290000	34482000	48527000	54712000	CD630_04960	+	CD0495	4	4	4	4	0.143486		0.0357641		0.0703912		CD630_04960	Putative conjugative transposon protein DUF961 family Tn5397, CTn3-Orf23	Conjugative transposon proteins	Cytoplasmic
89601000	93158000	104440000	69437000	97862000	75587000	101150000	76593000	114790000	87617000	112200000	89478000	96330000	84135000	91069000	87389000	CD630_04970	+	CD0495	4	4	4	4	-0.0221924		0.180206		0.00922203		CD630_04970	Putative conjugative transposon protein DUF961 family Tn5397, CTn3-Orf22	Conjugative transposon proteins	Cytoplasmic
683450000	600790000	635010000	675000000	738420000	615570000	698190000	673500000	663210000	653600000	673580000	704870000	673390000	668100000	709630000	688170000	CD630_05080	+	0	4	4	4	4	0.0712987		0.0551069		0.0784845		tetM	Tetracycline resistance protein Tn5397	Antibiotic resistance	Cytoplasmic
48437000	40591000	42404000	32040000	45476000	50961000	48528000	38851000	53655000	50303000	47385000	30909000	50494000	34892000	45298000	52564000	CD630_05081	0	0	4	4	4	4	0.169219		0.156891		0.164754		CD630_05081	Putative conjugative transposon protein Tn5397,CTn3-Orf6	Conjugative transposon proteins	Unknown
245750000	217510000	476860000	311440000	215340000	199100000	427770000	296560000	397880000	235990000	403410000	312910000	214660000	249980000	434630000	335470000	CD630_05140	+	0	4	4	4	4	-0.136251		0.109435		-0.0195202		cwpV	Putative hemagglutinin/adhesin cwpV	Adhesion	Cellwall
61622000	97744000	94665000	55598000	93196000	67662000	96733000	67055000	85793000	88807000	92528000	65381000	78529000	86494000	81559000	84988000	CD630_05150	0	0	4	4	4	4	0.0683268		0.102853		0.0987729		dacF1	D-alanyl-D-alanine carboxypeptidase, S11 peptidase family (EC 3.4.16.4)	Teichoic acid metabolism	Cytoplasmic membrane
41260000	36972000	31836000	30791000	35490000	28244000	35887000	32377000	35733000	31227000	33286000	30137000	29979000	34154000	33988000	34431000	CD630_05160	-	0	4	4	4	4	-0.0937357		-0.111496		-0.0876933		CD630_05160	Transcription antiterminator	Transcription	Cytoplasmic
953410000	767100000	922980000	1080700000	1018900000	734360000	763600000	849760000	1489100000	809670000	847780000	811800000	675260000	780920000	650400000	883490000	CD630_05190	+	0	4	4	4	4	-0.145626		0.0879725		-0.316747		CD630_05190	Uncharacterized protein	Uncharacterized proteins	Cytoplasmic membrane
					664980000	984560000						802620000	744660000	691690000		CD630_05200	+	0	2	3	3	4							CD630_05200	Two-component sensor histidine kinase	Signal transduction	Cytoplasmic membrane
48508000	44815000	45190000	43737000	48999000	50126000	49082000	43740000	48806000	44108000	63668000	55424000	48333000	52176000	49117000	49356000	CD630_05210	+	0	4	4	4	4	0.0747892		0.218186		0.126719		CD630_05210	Two-component response regulator	Signal transduction	Cytoplasmic
	12818000	8182900				12866000		10206000	9941200	11086000	9204200				11135000	CD630_05230	+	0	3	4	4	3							CD630_05230	Putative transcriptional regulator	Transcriptional regulators of unknown targets	Cytoplasmic
256140000	275420000	205790000	286540000	300000000	323690000	263480000	265070000	263980000	296500000	249780000	288060000	284850000	310490000	244660000	298490000	CD630_05280	-	CD0528	4	4	4	4	0.170381		0.101238		0.153061		CD630_05280	putative amidohydrolase	Protein degradation	Cytoplasmic
16744000	22345000	26139000	29602000	36473000	29620000	36623000	32036000	65902000	34247000	24936000	36001000	29179000	32255000	32790000	29716000	CD630_05330	+	CD0533	4	4	4	4	0.506891		0.764416		0.386226		cheY	Chemotaxis protein CheY	Chemotaxis	Cytoplasmic
28480000	23524000	29215000	24395000		63836000		28695000		29727000		27224000	21062000	21069000	19730000	17025000	CD630_05340	+	CD0533	4	2	2	4					-0.42096		cheC	Chemotaxis protein CheY-P phosphatase CheC (EC 3.-.-.-)	Chemotaxis	Unknown
								17169000		14285000	22115000					CD630_05350	+	CD0533	0	0	4	0			ON				cheD	Probable chemoreceptor glutamine deamidase CheD (EC 3.5.1.44)	Chemotaxis	Unknown
	12795000	11146000	13565000	11921000				12848000	12077000	10205000	9798100	10254000	7892600	12551000	13109000	CD630_05360	+	CD0533	4	2	4	4			-0.154541		-0.191011		cheW	Purine-binding chemotaxis protein CheW	Chemotaxis	Cytoplasmic
39770000	50749000	51161000	42449000	51518000	44274000	48278000	40124000	51905000	54515000	53894000	44895000	46402000	46153000	44048000	48336000	CD630_05370	+	CD0533	4	4	4	4	0.000509201		0.156377		0.00633263		CD630_05370	Putative CheY-like chemosensory protein	Chemotaxis	Cytoplasmic
52268000	45173000	57786000	49964000	64585000	59474000	58377000	54728000	65454000	54619000	54065000	58331000	56161000	54559000	53972000	62545000	CD630_05380	+	CD0533	4	4	4	4	0.208918		0.180071		0.14723		CD630_05380	Putative methyl-accepting chemotaxis receptor,MCP family	Chemotaxis	Cytoplasmic membrane
23533000	24857000	28463000	20966000	32287000	26335000	25144000	20117000	31876000	27377000	31447000	23712000	29312000	33021000	31476000	29011000	CD630_05390	+	CD0533	4	4	4	4	0.086773		0.226052		0.328359		cheA	Chemotaxis protein CheA (EC 2.7.13.3)	Chemotaxis	Cytoplasmic
11040000				13747000	10942000	14248000		12592000	13163000	12936000	13536000	14445000	12243000	15779000	11486000	CD630_05400	+	CD0533	1	4	4	4	ON		ON		ON		cheW	Chemotaxis protein CheW	Chemotaxis	Cytoplasmic
16610000	11683000	14228000		15735000	13409000	16289000	15070000	15807000	14826000	16980000	20587000	17107000	15953000	16037000		CD630_05410	+	CD0533	3	4	4	4	0.0937937		0.266559		0.207459		cheR	Methyl-accepting chemotaxis proteins methyltransferase, MCP family (EC 2.1.1.80)	Chemotaxis	Cytoplasmic
																CD630_05420	+	CD0533	0	0	1	0							cheB	Protein-glutamate methylesterase (EC 3.1.1.61)	Chemotaxis	Cytoplasmic
436050000	439890000	422940000	437940000	415970000	388300000	411010000	440420000	301810000	392930000	367030000	471490000	397680000	368660000	376920000	390620000	CD630_05440	+	0	4	4	4	4	-0.069007		-0.179846		-0.179263		arcB	Putative ornithine cyclodeaminase (EC 4.3.1.12)	Glutamine, glutamate, aspartate and asparagine metabolism	Cytoplasmic
299590000	248060000	280370000	291130000	267550000	190470000	232770000	233750000	323480000	202690000	193820000	220590000	207260000	215410000	193540000	228800000	CD630_05450	+	0	4	4	4	4	-0.275596		-0.250781		-0.405363	0.0145913	CD630_05450	Putative lipoprotein	Lipoproteins	Unknown
41535000	44921000	48282000	49363000	52318000	44887000	52797000	47491000	70588000	39834000	56386000	48152000	38327000	40263000	42403000	45085000	CD630_05460	+	0	4	4	4	4	0.101304		0.223571		-0.148636		CD630_05460	Putative membrane protein, DUF975 family	Putative membrane protein	Cytoplasmic membrane
50114000	39064000	30235000	38258000	37504000	30067000	34067000	33576000	38864000	36383000	30172000	35772000	33628000	33338000	27044000	37667000	CD630_05470	+	0	4	4	4	4	-0.221673		-0.159269		-0.259914		CD630_05470	Transcriptional regulator, beta-lactams repressor	Transcriptional regulators of unknown targets	Cytoplasmic
40560000	36192000	32296000	38956000	39336000	35113000	42871000	36190000	41402000	38165000	36562000	46547000	43681000	45940000	44103000	42950000	CD630_05530	+	CD0552	4	4	4	4	0.0526965		0.136365		0.255454		CD630_05530	Putative RNA methyltransferase	Ribosome biogenesis	Cytoplasmic
47999000	50470000	60800000	66490000	60122000	42138000	56225000	52395000	74094000	54315000	55493000	51091000	53478000	63759000	43203000	53665000	CD630_05540	+	CD0552	4	4	4	4	-0.0983612		0.0578343		-0.076465		sip2	Signal peptidase I (EC 3.4.21.89)	Sec secretion	Cytoplasmic membrane
	44881000	36582000	49744000		53192000					43642000		56077000		40011000		CD630_05560	0	CD0552	3	2	1	2							CD630_05560	Putative sugar isomerase / endonuclease	Carbohydrate utilization	Cytoplasmic
118290000	141990000	132710000	110560000	161200000	143780000	142400000	139350000	147360000	150260000	150440000	153920000	154160000	163750000	149420000	156560000	CD630_05570	+	CD0552	4	4	4	4	0.220562		0.257581		0.309157		udk	fusion protein threonine-tRNA ligase / uridine kinase	Nucleosides and Nucleotides	Cytoplasmic
42753000	47969000	45267000	39634000	49206000	48848000	43771000	47446000	39786000	54157000	37881000	42643000	53136000	64056000	44964000	46137000	CD630_05580	+	0	4	4	4	4	0.107972		-0.00952762		0.246133		glsA	Glutaminase (EC 3.5.1.2)	Glutamine, glutamate, aspartate and asparagine metabolism	Cytoplasmic
389470000	401210000	389710000	397020000	450000000	378830000	396860000	393830000	413680000	376690000	364200000	460320000	425890000	417460000	437180000	514560000	CD630_05590	+	0	4	4	4	4	0.0380086		0.0338782		0.186498		CD630_05590	Transcriptional regulator, ArsR family	Transcriptional regulators of unknown targets	Cytoplasmic
17888000	19417000		18797000	19258000	25033000	16949000	22328000	14172000	18314000	28182000	24089000	18697000	17707000	23068000	19222000	CD630_05600	+	0	3	4	4	4	0.159861		0.180243		0.0731639		nfo	Endonuclease 4 (EC 3.1.21.2) (Endodeoxyribonuclease IV) (Endonuclease IV)	Nucleotide base excision repair	Cytoplasmic
231030000	241050000	238490000	233100000	275940000	249630000	255400000	246490000	253380000	254550000	267860000	267900000	281500000	258750000	258370000	261360000	CD630_05610	+	0	4	4	4	4	0.122728		0.145339		0.167683		CD630_05610	Putative aldo/keto reductase putative ferredoxin (EC 1.1.1.274)	Ferredoxins	Cytoplasmic
45820000	39483000	23564000	46080000	55856000	47434000	49244000	51967000	58400000	50468000	51205000	57716000	52839000	58981000	47833000	48625000	CD630_05650	+	0	4	4	4	4	0.400333		0.491156		0.426736		nth	Endonuclease III (EC 4.2.99.18) (DNA-(apurinic or apyrimidinic site) lyase)	Nucleotide base excision repair	Cytoplasmic
101820000	99950000	101590000	88205000	102670000	103790000	108040000	111530000	104310000	105220000	100570000	104180000	122670000	114620000	108710000	117300000	CD630_05660	+	0	4	4	4	4	0.121703		0.0813544		0.242695		trmL	Putative tRNA (cytidine(34)-2'-O)-methyltransferase (EC 2.1.1.207) (tRNA (cytidine/uridine-2'-O-)-methyltransferase)	tRNA metabolism	Cytoplasmic
139750000	96941000	101830000	113330000	143610000	108260000	104400000	127200000	115470000	111730000	118200000	138120000	121470000	121420000	140650000	115470000	CD630_05670	+	0	4	4	4	4	0.0975793		0.0977285		0.143222		CD630_05670	Uncharacterized protein, DegV family	DNA internalization-related cluster	Cytoplasmic
28308000	14750000	20430000	25311000		19558000	21075000	20853000	32805000	23282000	44875000	29808000	24895000	25716000	21400000	29911000	CD630_05690	+	0	4	3	4	4	-0.115248		0.558416		0.19885		CD630_05690	Putative lipoprotein	Lipoproteins	Unknown
																CD630_05700	+	0	0	0	1	0							CD630_05700	Putative lipoprotein	Lipoproteins	Cytoplasmic membrane
60796000	45705000	51148000	46320000	78247000	55145000	61948000	62764000	76498000	46532000	40385000	52776000	64396000	61528000	56216000	62214000	CD630_05730	+	CD0571	4	4	4	4	0.339603		0.0839566		0.260623		CD630_05730	Putative membrane protein	Putative membrane protein	Cytoplasmic
1016700000	933510000	960820000	1034500000	930420000	912740000	955340000	942540000	807720000	872680000	910720000	925170000	951690000	893660000	887370000	912630000	CD630_05740	+	0	4	4	4	4	-0.0767797		-0.166165		-0.114162		thrS	Threonine--tRNA ligase (EC 6.1.1.3) (Threonyl-tRNA synthetase) (ThrRS)	tRNA metabolism	Cytoplasmic
153570000	171990000	161730000	151090000	173050000	166340000	185070000	162480000	210870000	177620000	202350000	144810000	241570000	207180000	176660000	218800000	CD630_05770	-	0	4	4	4	4	0.105769		0.204604		0.403186	0.0427768	CD630_05770	Uncharacterized protein	Uncharacterized proteins	Cytoplasmic
	9631000	10179000	12052000	10644000	12841000	11221000	12134000		9982600	14061000	10333000			10413000	10352000	CD630_05790	-	0	3	4	4	2	0.140867		0.10959				CD630_05790	Transcriptional regulator, TetR family	Transcriptional regulators of unknown targets	Unknown
172530000	174120000	298230000	257220000	181090000	245950000	196600000	249550000	227580000	187570000	264760000	263040000	172690000	231400000	242890000	249740000	CD630_05800	+	0	4	4	4	4	-0.0469918		0.0638939		-0.00862979		gapN	Glyceraldehyde-3-phosphate dehydrogenase (NADP(+)) (GADPH) (EC 1.2.1.9)	Central energy metabolism	Cytoplasmic
12847000	12781000	12347000	14117000	15196000	13536000	14301000	9960500	15926000	14719000	16210000	14775000	15796000	14743000	12458000	13528000	CD630_05810	0	0	4	4	4	4	0.0247536		0.242571		0.117827		CD630_05810	Transcriptional regulator, TetR family	Transcriptional regulators of unknown targets	Cytoplasmic membrane
																CD630_05820	0	0	1	0	3	0							CD630_05820	putative PEP-utilizing enzyme	Central energy metabolism	Cytoplasmic membrane
	49209000	42971000	25946000	79394000	37836000	48260000		60596000	50020000	60114000	61660000					CD630_05860	+	0	3	3	4	0	0.486417		0.561184		OFF		CD630_05860	Uncharacterized protein	Uncharacterized proteins	Unknown
198320000	201550000	211060000	190370000	207010000	174670000	200140000	171180000	178510000	184850000	221940000	186590000	195370000	194550000	187050000	161490000	CD630_05870	+	0	4	4	4	4	-0.0896926		-0.0539472		-0.117823		CD630_05870	Uncharacterized protein	Uncharacterized proteins	Unknown
68083000	64253000	69397000	54227000	62354000	66912000	62817000	68815000	81222000	68208000	58375000	68274000	77509000	63316000	60443000	46416000	CD630_05880	+	0	4	4	4	4	0.0275675		0.109163		-0.0474177		CD630_05880	Uncharacterized protein	Uncharacterized proteins	Cytoplasmic membrane
14709000			13853000	22980000	18867000	16275000	19796000	14490000	14465000	19431000	14964000	18539000	14886000	15959000	17873000	CD630_05890	+	0	4	4	4	4							CD630_05890	Uncharacterized protein	Uncharacterized proteins	Unknown
		14053000								26312000	9678500					CD630_05900	+	0	3	0	3	0	OFF				OFF		CD630_05900	Uncharacterized protein	Uncharacterized proteins	Cytoplasmic
108090000	80086000	75194000	92315000			67616000	114010000	83446000	81724000	79359000	107810000	89152000	76158000	97286000	85414000	CD630_05940	+	0	4	2	4	4			-0.013636		-0.0314714		CD630_05940	Uncharacterized protein	Uncharacterized proteins	Unknown
20832000	12106000	13661000	20429000	20630000	12507000	13439000	19367000	28455000	21980000	19094000	15162000	24946000	13901000	13596000		CD630_05950	+	0	4	4	4	4	-0.0235444		0.337445		0.0610238		CD630_05950	Putative nuclease, ParB-like	Nucleotide base excision repair	Cytoplasmic
70899000	61554000	52853000	59206000	66614000	61020000	63950000	63919000	57874000	50624000	36672000	61728000	81238000	48811000	55205000	68729000	CD630_06020	-	0	4	4	4	4	0.063435		-0.240986		0.0548267		CD630_06020	Uncharacterized protein	Uncharacterized proteins	Unknown
33616000	19714000	20488000	24547000	30827000	25693000			22651000	24880000	25258000		33375000	40875000	31220000	23324000	CD630_06080	0	0	4	4	3	4			-0.0193871		0.388848		CD630_06080	Uncharacterized protein	Uncharacterized proteins	Cytoplasmic
										15736000	15241000					CD630_06090	+	0	0	2	4	0			ON				CD630_06090	Uncharacterized protein	Uncharacterized proteins	Cytoplasmic
	9633100	12155000							10905000				11259000	11073000		CD630_06160	-	CD0614	2	4	1	2							CD630_06160	Transcriptional regulator, MerR family	Transcriptional regulators of unknown targets	Cytoplasmic
								30014000		21980000						CD630_06170	-	0	0	0	2	0							CD630_06170	Putative membrane protein	Putative membrane protein	Cytoplasmic membrane
																CD630_06180	-	0	1	0	2	0							CD630_06180	Transcriptional regulator, LytR family	Transcriptional regulators of unknown targets	Cytoplasmic
1628100000	1624500000	1662100000	1969100000	1373400000	1264100000	1399200000	1256400000	907070000	1276900000	1216300000	1328000000	1046200000	1365000000	1272200000	1487700000	CD630_06271	+	0	4	4	4	4	-0.379092		-0.541893		-0.412734		CD630_06271	Putative ferredoxin	Ferredoxins	Cytoplasmic
521730000	473450000	461780000	448400000	117130000	348400000	371270000	344770000	479160000	299640000	301470000	268580000	298370000	231420000	213250000	272960000	CD630_06280	+	0	4	4	4	4	-0.689359		-0.498334		-0.907163	0.00373706	CD630_06280	Putative membrane protein	Putative membrane protein	Cytoplasmic membrane
45541000	39214000	32791000	36186000	35895000	36323000	41160000	41495000	32265000	37140000	43418000	38549000	41062000	38073000	45137000	42291000	CD630_06290	-	0	4	4	4	4	0.0106682		-0.0223191		0.11565		CD630_06290	Transcriptional regulator, Crp family	Transcriptional regulators of unknown targets	Cytoplasmic
				17379000			9464400					18581000	18545000	17515000	27745000	CD630_06300	-	0	0	2	3	4			ON		ON		CD630_06300	Putative drug/sodium antiporter, MATE family	Antibiotic efflux	Cytoplasmic membrane
				95096000	101830000	85606000	96108000	104610000	83156000	104820000	127570000	146630000	143800000	160860000	201570000	CD630_06310	+	0	1	4	4	4	ON		ON		ON		CD630_06310	Putative transcriptional regulator	Transcriptional regulators of unknown targets	Unknown
	18783000	15789000	12428000	28773000	30241000	31186000	32960000	23565000	36235000	40077000	38390000	49901000	43097000	51583000	52432000	CD630_06330	+	0	3	4	4	4	0.974764		1.14169		1.65252	0.000629062	CD630_06330	Uncharacterized protein	Uncharacterized proteins	Cytoplasmic
16509000	12470000	12635000	20372000	20320000	18818000	19232000	16664000	14696000	17699000	16749000	17039000	22643000				CD630_06400	+	CD0640	4	4	4	4	0.275602		0.0945183				CD630_06400	Uncharacterized protein	Uncharacterized proteins	Unknown
13990000	16088000	15170000	17123000	18416000	13078000	15459000	14365000	18301000	18088000	15737000	15044000	15446000	19063000	18049000	15866000	CD630_06430	+	CD0643	4	4	4	4	-0.0245647		0.106942		0.133627		CD630_06430	Two-component response regulator	Signal transduction	Cytoplasmic
31486000	21290000	51127000	42399000	30940000	27749000	42820000	38796000	37103000	30101000	45187000	44530000	34153000	31199000	46615000	41738000	CD630_06450	+	CD0643	4	4	4	4	-0.0603831		0.101089		0.0712146		CD630_06450	ABC-type transport system,lantibiotic/multidrug-family ATP-binding protein	Antibiotic efflux	Cytoplasmic membrane
93037000	81846000	79357000	77745000	89302000	90568000	92989000	82127000	94829000	95438000	94033000	86253000	97385000	87757000	89037000	86079000	CD630_06480	+	0	4	4	4	4	0.0966441		0.158562		0.117912		CD630_06480	Transcriptional regulator, GntR family	Transcriptional regulators of unknown targets	Cytoplasmic
27413000	26690000	22898000	24079000	38170000	23044000	22270000	31244000	19190000			17772000	32395000	18991000	26447000	22131000	CD630_06530	+	CD0652	4	4	2	4	0.18272				-0.016017		CD630_06530	ABC-type transport system, multidrug-family ATP-binding protein (EC 3.6.3.-)	Antibiotic efflux	Cytoplasmic membrane
		27271000	23447000		24452000	28084000	26107000	19492000	29715000	22353000	21942000	27652000	29298000	22170000	28236000	CD630_06550	+	0	2	3	4	4							CD630_06550	Putative beta-lactamase-like protein	Antibiotic resistance	Cytoplasmic
719120000	737520000	654030000	668240000	780750000	717580000	664410000	612570000	654240000	664730000	591510000	610750000	703290000	663270000	601370000	579220000	CD630_06630	+	0	4	4	4	4	-0.00187018		-0.140391		-0.125635		toxA	Toxin A (EC 2.4.1.-)	Toxin production	Extracellular
42590000	47665000	46496000	44134000	41383000	45206000	49307000	45131000	45069000	55162000	46869000	56348000	58110000	51888000	47224000	53822000	CD630_06642	-	0	4	4	4	4	0.00113211		0.169587		0.222471		CD630_06642	Uncharacterized protein	Uncharacterized proteins	Extracellular
				7045500	5740800	6993300		6826200	6081700			6998400			5974800	CD630_06680	+	0	3	3	3	2							CD630_06680	Two-component response regulator	Signal transduction	Cytoplasmic
42764000	47664000	22341000	33637000	45531000	41803000	35164000	48068000	42762000	42454000	35610000	39301000	40189000	53507000	40914000	51385000	CD630_06710	+	0	4	4	4	4	0.220355		0.129242		0.345289		CD630_06710	Putative enzyme, glyoxalase family	Resistance to toxic compounds	Cytoplasmic
2158000000	1825300000	2034700000	2332900000	1552800000	2070200000	1813400000	2260800000	1476200000	1873300000	2039000000	2414900000	2337800000	1850500000	2143500000	1782200000	CD630_06720	+	0	4	4	4	4	-0.117598		-0.0978288		-0.0415184		CD630_06720	Uncharacterized protein	Uncharacterized proteins	Cytoplasmic
93692000	91503000	80865000	75225000	92883000	95186000	82049000	81167000	80724000	90223000	103120000	78500000	97832000	94100000	81402000	105060000	CD630_06730	+	0	4	4	4	4	0.041665		0.0469204		0.148912		CD630_06730	Putative methyltransferase	Lipid metabolism	Cytoplasmic
26016000	26534000	28106000	23791000	30190000	28073000	30148000	24451000	33515000	28587000	29183000	25371000	34113000	24477000	23466000	25025000	CD630_06830	+	CD0679	4	4	4	4	0.111789		0.159489		0.0359315		CD630_06830	Transcriptional regulator, LacI family	Transcriptional regulators of unknown targets	Cytoplasmic
1311900000	1295100000	1176100000	1197800000	1358000000	1294600000	1380400000	1379400000	1482000000	1396900000	1220000000	1283500000	1624100000	1438500000	1332800000	1355600000	CD630_06850	+	CD0685	4	4	4	4	0.119862		0.111843		0.207406		infC	Translation initiation factor IF-3	Translation	Cytoplasmic
2542500000	2460400000	2770700000	2445700000	2500700000	2555300000	2524300000	2647600000	2400500000	2957900000	2612600000	2633800000	2937700000	2293800000	2781400000	2409700000	CD630_06860	+	CD0685	4	4	4	4	0.00121358		0.053421		0.0284188		rpmI	50S ribosomal protein L35	Ribosome biogenesis	Cytoplasmic
3296100000	3297400000	3129600000	3278100000	2461300000	3162800000	3437000000	3668600000	2993700000	3798600000	3366600000	3964100000	4025700000	3268700000	3711800000	3097000000	CD630_06870	+	CD0685	4	4	4	4	-0.0304464		0.119402		0.117378		rplT	50S ribosomal protein L20	Ribosome biogenesis	Cytoplasmic
7418300		17524000	16913000	18975000	17494000	17349000	21941000	19207000	22848000	16664000	20085000	17893000	19368000	17424000	22236000	CD630_06880	+	0	3	4	4	4	0.440969		0.497821		0.46293		CD630_06880	DNA-binding protein	Uncharacterized proteins	Cytoplasmic
						13233000	13441000	26722000	21156000	15630000	18458000					CD630_06890	+	0	4	3	4	2							CD630_06890	Putative nucleotide phosphodiesterase	Nucleosides and Nucleotides	Unknown
64458000	78146000	64534000	67639000	72678000	63026000	58794000	57208000	69196000	63504000	56374000	68008000	76283000	67770000	67379000	61549000	CD630_06920	-	0	4	4	4	4	-0.126522		-0.0960326		-0.00946071		CD630_06920	Putative metallo-hydrolase/oxidoreductase	Uncharacterized proteins	Cytoplasmic
34203000	37107000			64195000												CD630_06930	-	0	4	2	0	1			OFF		OFF		CD630_06930	Transcriptional regulator, MerR family	Transcriptional regulators of unknown targets	Unknown
																CD630_06960	+	0	1	0	0	0							ktrB	ktr system potassium uptake protein B	Cation transporters	Cytoplasmic membrane
38116000	34707000	31595000	31264000	52736000	39730000	41058000	36460000	38881000	35510000	42721000	36722000	43382000	41528000	32964000	45760000	CD630_06970	+	0	4	4	4	4	0.32517		0.181145		0.270243		ktrC	ktr system potassium uptake protein C	Cation transporters	Cytoplasmic membrane
70171000	45312000	47742000	56952000	58711000	56898000	65959000	57221000	55137000	53069000	50104000	55884000	72924000	68025000	67495000	73322000	CD630_06980	+	0	4	4	4	4	0.117073		-0.0397457		0.355834		CD630_06980	Putative tRNA/rRNA methyltransferase, SpoU	Ribosome biogenesis	Unknown
716550000	605430000	597260000	528650000	690930000	580030000	657290000	613610000	626560000	642030000	631660000	671590000	743290000	592420000	591970000	650610000	CD630_06990	0	CD0699	4	4	4	4	0.0543458		0.0712622		0.0748758		pheS	Phenylalanine--tRNA ligase alpha subunit (EC 6.1.1.20) (Phenylalanyl-tRNA synthetase alpha subunit) (PheRS)	tRNA metabolism	Cytoplasmic
1383300000	1222000000	1229000000	1165500000	1390000000	1293000000	1305600000	1338800000	1214600000	1281800000	1218700000	1337700000	1376100000	1300500000	1266300000	1367500000	CD630_07000	+	CD0699	4	4	4	4	0.0915612		0.0152127		0.0869501		pheT	Phenylalanine--tRNA ligase beta subunit (EC 6.1.1.20) (Phenylalanyl-tRNA synthetase beta subunit) (PheRS)	tRNA metabolism	Cytoplasmic
102740000	60733000	69995000	70413000	105730000	66604000	79871000	90321000	113480000	74041000	64431000	94902000	76498000	78832000	76953000	75994000	CD630_07010	+	CD0699	4	4	4	4	0.172707		0.190822		0.0207208		CD630_07010	Cell division protein ZapA	Cell Division	Cytoplasmic
587550000	574850000	597750000	552290000	688820000	599380000	645290000	609550000	631330000	611170000	659160000	658750000	654400000	637870000	639930000	647160000	CD630_07030	+	CD0703	4	4	4	4	0.137138		0.146959		0.157597		CD630_07030	Putative peptidase, U32 family	Proteins involved in amino acid metabolism	Cytoplasmic
251180000	235070000	278620000	291500000	255060000	291030000	269710000	297750000	233630000	257910000	271010000	263970000	229760000	227970000	251400000	244410000	CD630_07040	+	CD0703	4	4	4	4	0.0760511		-0.0413535		-0.14775		CD630_07040	Putative metal-dependent phosphohydrolase	Phosphate Metabolism	Cytoplasmic
54991000	53866000	45924000	45382000	49599000	51086000	54221000	57591000	38650000	55774000	52231000	62549000	62493000	56172000	36956000	72616000	CD630_07050	+	CD0703	4	4	4	4	0.0862672		0.0637351		0.189357		mutX	8-oxo-dGTP diphosphatase	DNA repair associated proteins	Unknown
457910000	346510000	352710000	451540000	457290000	397690000	442270000	492100000	367500000	396730000	374750000	462830000	508380000	430400000	396390000	488240000	CD630_07060	+	0	4	4	4	4	0.153567		-0.00616537		0.180771		CD630_07060	putative nitroreductase-like oxidoreductase	Electron transfer	Cytoplasmic
59156000	43386000	35928000	30862000	49166000	38899000	49314000	32304000	63391000	31761000	37754000	40216000	31819000	43615000	34888000	36755000	CD630_07070	0	0	4	4	4	4	0.0029874		0.0319344		-0.203283		CD630_07070	Putative diguanylate kinase signaling protein	C-di-XMP signaling	Cytoplasmic membrane
5878100000	5770400000	6213000000	6078600000	5249900000	5413900000	5469000000	6056100000	4321400000	5136500000	5113500000	5617200000	4968500000	5244700000	5646900000	5813800000	CD630_07080	-	0	4	4	4	4	-0.109591		-0.245888		-0.14347		pepD	cytosol non-specific dipeptidase	Protein degradation	Cytoplasmic
96093000	82139000	86200000	88517000	105400000	86401000	95666000	89665000	98170000	90441000	98328000	101870000	116730000	97238000	100840000	106960000	CD630_07090	+	0	4	4	4	4	0.0956098		0.139602		0.25699		mutS2	Endonuclease MutS2 (EC 3.1.-.-)	DNA mismatch repair	Cytoplasmic
31868000	26818000	26266000	27828000	22896000	28636000	25024000	35034000	22034000	27134000	25298000	30563000	37830000	28667000	20421000	20232000	CD630_07100	+	0	4	4	4	4	-0.0153035		-0.102724		-0.0738794		ybbK	Uncharacterized protein	Uncharacterized proteins	Unknown
526500000	535740000	515280000	495060000	534490000	507640000	507020000	499490000	525250000	517580000	520210000	495520000	562650000	491650000	504100000	539180000	CD630_07110	+	0	4	4	4	4	-0.0167613		-0.00979229		0.017298		argS	Arginine--tRNA ligase (EC 6.1.1.19) (Arginyl-tRNA synthetase) (ArgRS)	tRNA metabolism	Cytoplasmic
13542000	11813000	12889000	9325200	14673000	11896000	10734000	10867000	14001000	13801000	15624000	11431000	13528000	15447000	11771000	14933000	CD630_07120	+	0	4	4	4	4	0.0181072		0.205648		0.227106		CD630_07120	Uncharacterized protein	Uncharacterized proteins	Cytoplasmic
27327000	25435000	21521000	23362000	37744000	32141000	25302000	25129000	29614000	23001000	25698000	21579000	25641000	25003000	19198000	18096000	CD630_07121	0	0	4	4	4	4	0.30121		0.032823		-0.151059		CD630_07121	Uncharacterized protein	Uncharacterized proteins	Extracellular
68676000	57972000	61431000	55624000	74503000	54719000	65489000	58615000	66608000	62502000	60115000	64567000	71493000	63970000	69015000	65064000	CD630_07130	+	CD0713	4	4	4	4	0.0558711		0.0585226		0.145386		CD630_07130	Putative radical SAM domain-containing protein	Electron transfer	Cytoplasmic
221880000	202560000	206000000	207830000	244640000	215710000	237630000	194110000	218470000	213840000	227000000	225940000	231720000	239350000	246350000	222090000	CD630_07140	+	CD0713	4	4	4	4	0.0897743		0.0786699		0.164494		CD630_07140	Tetratricopeptide repeat protein	Uncharacterized proteins	Cytoplasmic
441170000	430870000	392100000	397040000	455950000	448580000	392860000	384350000	346020000	401870000	392960000	403320000	409240000	399170000	378360000	410140000	CD630_07150	+	CD0713	4	4	4	4	0.0177463		-0.105377		-0.0569254		ptb1	Phosphate butyryltransferase (Phosphotransbutyrylase) (EC 2.3.1.19)	Fermentation	Cytoplasmic
118560000	126570000	105740000	108950000	100880000	115160000	112120000	99775000	97236000	128620000	115560000	109350000	88311000	131740000	120620000	91654000	CD630_07160	+	0	4	4	4	4	-0.103678		-0.0286905		-0.088953		acsA	Carbon monoxide dehydrogenase (EC 1.2.7.4)	CO2 fixation	Cytoplasmic
48436000	63237000	51689000	40755000	37310000	45316000	55160000	38698000	39939000	55828000	62711000	47285000	44993000	68722000	51597000	48966000	CD630_07170	+	0	4	4	4	4	-0.209859		0.0115872		0.0700874		cooC	arbon monoxide dehydrogenase, accessory protein	CO2 fixation	Cytoplasmic
1533300000	1580700000	1539200000	1482700000	1484100000	1452200000	1584100000	1594400000	1467400000	1524000000	1573200000	1664800000	1592500000	1499300000	1574700000	1494500000	CD630_07180	+	CD0718	4	4	4	4	-0.00496966		0.0218182		0.00588956		fhs	Formate--tetrahydrofolate ligase (EC 6.3.4.3) (Formyltetrahydrofolate synthetase) (FHS) (FTHFS)	CO2 fixation	Cytoplasmic
138520000	159320000	152170000	130560000	124190000	141690000	137440000	125230000	112850000	145160000	155550000	126700000	142810000	141860000	137450000	121020000	CD630_07190	+	CD0718	4	4	4	4	-0.13543		-0.103816		-0.0961459		fchA	Methenyltetrahydrofolate cyclohydrolase (5,10-methenyltetrahydrofolate 5-hydrolase) (EC 3.5.4.9)	CO2 fixation	Cytoplasmic
216870000	218560000	194050000	218070000	152020000	190810000	234020000	212630000	166770000	215230000	182940000	176460000	185350000	229520000	229390000	238900000	CD630_07200	0	CD0718	4	4	4	4	-0.102396		-0.193046		0.0593764		folD	Bifunctional protein FolD [Includes: Methylenetetrahydrofolate dehydrogenase (EC 1.5.1.5); Methenyltetrahydrofolate cyclohydrolase (EC 3.5.4.9)]	CO2 fixation	Cytoplasmic
									7168200	6704200			11266000	6457500	9018800	CD630_07210	+	CD0718	2	1	2	3							metV	putative electron bifurcating methylenetetrahydrofolate reductase, small subunit	CO2 fixation	Unknown
		17835000		9685900	15293000	24426000	18724000						27651000	23143000	24046000	CD630_07220	+	CD0718	1	4	2	4	ON				ON		metF	putative electron bifurcating methylenetetrahydrofolate reductase, small subunit	CO2 fixation	Cytoplasmic
49427000	65091000	53776000	49113000	57278000	64404000	63689000	54496000	46363000	47087000	60363000	53836000	62105000	58158000	50401000	63842000	CD630_07230	+	CD0718	4	4	4	4	0.141836		-0.0662515		0.109226		lpdA	glycine cleavage system, dihydrolipoyl dehydrogenase subunit	CO2 fixation	Cytoplasmic
47000000	65016000	63365000	59811000	70660000	66946000	62744000	56886000	54522000	70036000	73605000	63220000	55792000	70761000	74910000	68846000	CD630_07240	+	CD0718	4	4	4	4	0.129254		0.152326		0.200771		CD630_07240	acetyl-CoA synthase, nickel-inserting subunit	CO2 fixation	Cytoplasmic
48735000	54164000	48204000	37725000	58523000	61540000	60421000	54471000	50900000	64784000	61390000	54493000	60991000	68889000	76557000	62325000	CD630_07250	+	CD0718	4	4	4	4	0.315312		0.294357		0.509256	0.0145913	acsD	corrinoid / iron-sulfur protein, small subunit	CO2 fixation	Cytoplasmic
129480000	121090000	116640000	110260000	129650000	134020000	153140000	119160000	107630000	151900000	151880000	150870000	131850000	176120000	160430000	157790000	CD630_07260	+	CD0718	4	4	4	4	0.166742		0.235879		0.39119	0.0296393	acsC	corrinoid / iron-sulfur protein, large subunit	CO2 fixation	Unknown
376560000	442870000	376260000	366010000	373390000	357970000	363170000	388140000	303870000	396510000	397610000	348610000	298220000	365460000	331610000	327560000	CD630_07270	+	CD0718	4	4	4	4	-0.0749198		-0.110451		-0.239468		acsE	5-methyltetrahydrofolate:corrinoid / iron-sulfur protein co-methyltransferase	CO2 fixation	Cytoplasmic
101760000	123960000	109470000	95263000	113840000	118380000	130040000	97196000	105170000	118520000	134240000	104610000	101600000	144740000	137310000	124040000	CD630_07280	+	CD0718	4	4	4	4	0.094071		0.103722		0.238092		acsB	Acetyl-CoA synthase, subunit alpha/beta	CO2 fixation	Cytoplasmic
583200000	514540000	335450000	419160000	722840000	497260000	330940000	418640000	698450000	444330000	451050000	520570000	268740000	671310000	276140000	602410000	CD630_07290	+	CD0718	4	4	4	4	0.0886045		0.190892		-0.0265285		gcvH	Glycine cleavage system H protein	Alanine, serine and glycine metabolism	Cytoplasmic
186850000	197030000	193960000	168800000	179400000	167620000	188540000	169910000	175750000	182120000	183280000	163280000	186180000	176030000	206090000	176440000	CD630_07300	+	CD0730	4	4	4	4	-0.0818281		-0.0839564		-0.00367595		CD630_07300	ATP-dependent reductive activator of CoFeSP	CO2 fixation	Cytoplasmic
57222000	84466000	73541000	93453000	116220000	98113000	93957000	95280000	95073000	29908000	91043000	75608000	103690000		43020000	85515000	CD630_07320	+	CD0730	4	4	4	3	0.386698		-0.0819723		0.00443943		CD630_07320	Putative radical SAM superfamily protein	Biotin	Cytoplasmic
22498000	23949000	18770000	22220000		9659400	22301000	24457000	20498000	19833000	23354000	17762000	14438000	16555000	23656000	25963000	CD630_07330	+	CD0730	4	3	4	4	-0.217066		-0.102382		-0.117249		lipM	Octanoyltransferase LipM (EC 2.3.1.181) (Octanoyl-[acyl-carrier-protein]:[GcvH] N-octanoyltransferase)	Protein modification	Cytoplasmic
111250000	89336000	129690000	105990000	135940000	88038000	98850000	122430000	116530000	112720000	111690000	102700000	90311000	139340000	86939000	83969000	CD630_07340	+	CD0730	4	4	4	4	0.0294335		0.0241814		-0.123193		CD630_07340	putative RNA-binding protein	Uncharacterized proteins	Cytoplasmic
292980000	426150000	387100000	385620000	365380000	445340000	428840000	470200000	310110000	374190000	377890000	367080000	400840000	286500000	330140000	410560000	CD630_07350	+	CD0730	4	4	4	4	0.196691		-0.061824		-0.0630661		CD630_07350	Uncharacterized protein	Uncharacterized proteins	Unknown
108670000	143140000	154300000	110920000	131000000	130040000	97492000	124560000	137120000	150210000	116180000	105490000	104710000	135900000	108290000	122930000	CD630_07370	+	0	4	4	4	4	-0.09795		-0.0225823		-0.131981		hisK	Histidinol-phosphatase (HolPase) (EC 3.1.3.15)	Histidine metabolism	Cytoplasmic
42707000	60748000	60336000	60598000	55119000	58840000	69722000	53550000	61487000	60458000	52118000	74418000	71699000	60911000	56488000	72462000	CD630_07430	-	0	4	4	4	4	0.0802906		0.147134		0.22114		CD630_07430	Transcriptional regulator, DeoR family	Transcriptional regulators of unknown targets	Unknown
			39850000		19810000	33702000		44368000			27398000				36004000	CD630_07440	+	0	2	3	3	2							CD630_07440	Putative MotA/TolQ/ExbB proton channel	Flagellum	Cytoplasmic membrane
137890000	127700000	143230000	161870000	133550000	111710000	141570000	135560000	162110000	129630000	135390000	130110000	136150000	146210000	116560000	132680000	CD630_07470	+	CD0746	4	4	4	4	-0.12758		-0.0344085		-0.102366		CD630_07470	Putative lipoprotein	Lipoproteins	Unknown
16247000		14207000	14326000	13813000	12761000	14535000	6939200	16056000	11921000	14860000	13783000		11701000	12553000	17329000	CD630_07490	+	0	4	4	4	4	-0.31341		-0.0765803		-0.106861		CD630_07490	DNA helicase (EC 3.6.4.12)	DNA replication	Cytoplasmic
48588000	35518000	43207000	60870000	52510000	41605000	55373000	43254000	60135000	30550000	44240000	41999000	41429000	35019000	33365000	39886000	CD630_07500	+	CD0750	4	4	4	4	0.0345347		-0.0890065		-0.330072		CD630_07500	ABC-type transport system, aminoacid-family extracellular solute-binding protein	Uptake of amino acids	Unknown
			14425000	9831500		20653000	17185000	21981000	13396000	14075000	12110000		13804000	11925000	14466000	CD630_07510	+	CD0750	1	4	4	4	ON		ON		ON		CD630_07510	ABC-type transport system, aminoacid-family permease	Uptake of amino acids	Cytoplasmic membrane
33993000	33803000	37230000	38389000	38950000	27826000	36075000	30519000	53264000	25517000	36283000	26854000	37756000	34414000	25828000	33929000	CD630_07520	+	CD0750	4	4	4	4	-0.104762		-0.0151383		-0.120456		CD630_07520	ABC-type transport system, aminoacid-family ATP-binding protein (EC 3.6.3.-)	Uptake of amino acids	Cytoplasmic membrane
115880000	120080000	101500000	108650000	106090000	91207000	114990000	86963000	124930000	111560000	114280000	96497000	106440000	98855000	99580000	122060000	CD630_07530	+	0	4	4	4	4	-0.160107		0.00373683		-0.063383		iscS1	Cysteine desulfurase (EC 2.8.1.7)	Iron-sulfur cluster	Cytoplasmic
250410000	284540000	290830000	269240000	265390000	302830000	301370000	324560000	270690000	304630000	319810000	321450000	340860000	308160000	330800000	282150000	CD630_07540	+	0	4	4	4	4	0.125027		0.151874		0.20472		thiI	sulfurtransferase ThiI	Thiamin	Cytoplasmic
353170000	419900000	412420000	310990000	397920000	397920000	406860000	426160000	374430000	457220000	449260000	416500000	429480000	475980000	461440000	423620000	CD630_07560	+	0	4	4	4	4	0.12229		0.181762		0.258806		CD630_07560	Putative nitroreductase	Nitrogen metabolism	Unknown
	10755000	6256800		8421900	10702000		5336900		9389500				7916800			CD630_07570	+	0	2	4	3	2							CD630_07570	Putative diguanylate kinase signaling protein (EC 2.7.7.65)	C-di-XMP signaling	Cytoplasmic membrane
65946000	55126000	62761000	53790000	62457000	50681000	69605000	57820000	54117000	42945000	54912000	54224000	63873000	44866000	49428000	69165000	CD630_07580	-	0	4	4	4	4	0.0177403		-0.204644		-0.0638737		pflA	formate C-acetyltransferase activating enzyme	Fermentation	Cytoplasmic
1572100000	1379800000	1647500000	1695200000	1464500000	1415100000	1449300000	1557700000	1382600000	1295800000	1369400000	1444600000	1475000000	1305900000	1466600000	1339400000	CD630_07590	-	0	4	4	4	4	-0.0966801		-0.196678		-0.172067		plfB	formate C-acetyltransferase	Fermentation	Cytoplasmic
226990000	232480000	258780000	249770000	267600000	237350000	239190000	232540000	260530000	244880000	269420000	249440000	273830000	234440000	234250000	227740000	CD630_07610	+	0	4	4	4	4	0.0128491		0.0814873		0.00333454		cshA1	DEAD-box ATP-dependent RNA helicase CshA	RNA processing and modification	Cytoplasmic
15752000	13156000	15275000	14104000	17299000	15087000			20664000	13835000	14556000	13668000	17912000	13345000	12754000	21454000	CD630_07690	+	0	4	4	4	4			0.10582		0.16755		CD630_07690	putative molybdopterin oxidoreductase	Electron transfer	Cytoplasmic
68023000	44261000	50520000	56799000		47670000	48966000	53657000	39416000	35483000	27612000	57627000	50549000	50198000	52417000	46677000	CD630_07700	+	CD0770	4	3	4	4	-0.132082		-0.455582		-0.136045		spoIIAA	Anti-sigma F factor antagonist (Stage II sporulation protein)	Sporulation	Unknown
178430000	169270000	174450000	155230000	165140000	181910000	171190000	191780000	167230000	187640000	169710000	156320000	188810000	185950000	164020000	156260000	CD630_07710	+	CD0770	4	4	4	4	0.0678943		0.00747754		0.0371306		spoIIAB	Anti-sigma F factor (EC 2.7.11.1) (Stage II sporulation protein AB)	Sporulation	Cytoplasmic
53167000	68845000	57300000	54879000	58575000	66310000	58568000	60021000	56698000	59939000	58586000	54871000	71023000	67920000	58599000	51432000	CD630_07760	+	0	4	4	4	4	0.0560821		-0.0254623		0.0883095		CD630_07760	Transcriptional regulator, LacI family	Transcriptional regulators of unknown targets	Cytoplasmic
30292000	23603000	37880000	53087000	31177000	36544000	31802000	30559000	28817000	32418000	36038000	40374000	25654000	36983000	39450000	37485000	CD630_07790	+	CD0777	4	4	4	4	-0.155258		-0.073706		-0.0536697		CD630_07790	putative amidohydrolase, M20D peptidase family	Protein degradation	Cytoplasmic
126880000	145240000	142010000	164310000	166510000	150910000	162120000	159100000	242660000	165300000	157520000	177390000	166450000	164960000	143730000	189880000	CD630_07810	-	0	4	4	4	4	0.142836		0.360942		0.20123		CD630_07810	Putative penicillin-binding protein	Cell Division	Cytoplasmic membrane
17944000		24227000	15604000	21014000	15730000	24523000	19058000	33347000	23823000	18109000	17849000	16668000	19391000	19660000	20598000	CD630_07840	+	0	4	4	4	4	0.0603662		0.273732		-0.0134784		CD630_07840	Putative N-acetylmuramoyl-L-alanine amidase (EC 3.5.1.-)	Peptidoglycan turnover	Unknown
224480000	229800000	210970000	218640000	251070000	225670000	223690000	219290000	251900000	228150000	264400000	232740000	253340000	239540000	242600000	231530000	CD630_07850	+	0	4	4	4	4	0.0573279		0.144772		0.129664		CD630_07850	ABC-type transport system, ATP-binding protein (EC 3.6.3.-)	ABC transporters	Cytoplasmic
23123000	19545000	19888000	19416000	26130000	24012000	25324000	22613000	14322000	17992000	19460000	17653000	24840000	31613000			CD630_07870	-	0	4	4	4	2	0.258813		-0.239634				CD630_07870	Putative metal-binding protein	Cation transporters	Unknown
138940000	114510000	123920000	115880000	133720000	108430000	121160000	116970000	124090000	113480000	130900000	119350000	140150000	132690000	123960000	140080000	CD630_07880	+	CD0788	4	4	4	4	-0.0384433		-0.0159701		0.122281		hflX	GTPase HflX (GTP-binding protein HflX)	Ribosome rescue	Cytoplasmic
10517000			11520000													CD630_07890	0	CD0788	2	0	3	4							CD630_07890	armadillo-type fold protein	Uncharacterized proteins	Cytoplasmic
1373300000	1226800000	1084800000	1153500000	981820000	1098600000	1179000000	1094100000	993610000	1030300000	1163000000	1164900000	1006700000	965680000	1023400000	1148000000	CD630_07900	+	CD0788	4	4	4	4	-0.152348		-0.152914		-0.223583		CD630_07900	Putative hydrolase, NUDIX family	DNA processing	Unknown
168160000	185220000	172800000	154700000	181340000	178060000	182460000	165940000	157520000	182440000	184780000	185560000	185000000	174120000	165190000	187520000	CD630_07910	+	0	4	4	4	4	0.0559412		0.0610279		0.0641322		CD630_07910	IMPACT family member protein	Uncharacterized proteins	Cytoplasmic
764740000	714730000	597910000	613140000	792530000	621830000	642890000	631210000	722530000	708630000	624130000	644430000	754910000	699600000	569900000	750280000	CD630_07940	+	0	4	4	4	4	-0.00110502		0.00492476		0.0444416		nadE	NH(3)-dependent NAD(+) synthetase (EC 6.3.1.5)	NAD and NADP	Cytoplasmic
1680900000	1416300000	1553300000	1356000000	1574700000	1692200000	1761300000	1717200000	1803700000	1832400000	1591300000	1736900000	1958100000	1611500000	1803300000	1634900000	CD630_07950	+	0	4	4	4	4	0.167379		0.213454		0.222437		CD630_07950	Probable transcriptional regulatory protein CD630_07950	Restriction and modification of DNA	Cytoplasmic
48906000	49737000	40845000	53763000	41982000	44062000	50764000	46875000	41059000	46215000	49761000	44225000	48963000	45358000	45878000	42637000	CD630_07960	-	0	4	4	4	4	-0.0732578		-0.0924153		-0.0799257		CD630_07960	Transcriptional regulator, LacI family	Transcriptional regulators of unknown targets	Cytoplasmic
										6502500	6391200					CD630_08060	+	CD0802	0	0	2	0							CD630_08060	Transcriptional regulator, sigma-54-dependent	RpoN dependent stress reponse	Cytoplasmic
1335900000	1167600000	1162000000	1092300000	1075000000	978680000	1067500000	1000700000	772780000	1007000000	1093900000	953480000	826230000	861610000	928860000	805970000	CD630_08070	-	0	4	4	4	4	-0.206992		-0.31402		-0.475172	0.00373706	CD630_08070	Uncharacterized protein	Uncharacterized proteins	Cytoplasmic
46994000	50004000	48801000	64046000	66164000	59400000	65686000	48039000	38191000	53843000	59804000	45070000	45988000	57402000	45833000	46757000	CD630_08090	+	0	4	4	4	4	0.18943		-0.0918024		-0.0986177		CD630_08090	Uncharacterized protein	Uncharacterized proteins	Cytoplasmic
1933700000	1988200000	1681000000	1564000000	1564500000	1616800000	1765200000	1464500000	1555100000	1613100000	1765500000	1492300000	1530000000	1237800000	1554900000	1436800000	CD630_08100	+	0	4	4	4	4	-0.1608		-0.157428		-0.315406		floX	putative flavodoxin	Flavoproteins	Cytoplasmic
932270000	838250000	1037300000	1022200000	891110000	1028500000	1025800000	914510000	911330000	952110000	949400000	924050000	932480000	960460000	986580000	1058500000	CD630_08120	+	0	4	4	4	4	0.011219		-0.0355138		0.0401185		CD630_08120	Putative universal stress protein A (UspA)	Universal stress response	Cytoplasmic
40049000	37782000	53636000	43951000	42890000	44492000	52197000	58581000	48258000	47519000	49578000	46704000	52041000	57610000	62582000	38636000	CD630_08130	+	0	4	4	4	4	0.175869		0.130753		0.26555		CD630_08130	Putative PTS system, IIB component	PTS systems	Cytoplasmic
27607000	20767000	14149000	22135000	33011000	24554000	23952000	24570000	32054000	27184000	22367000	27496000	30186000	24939000	26365000	27555000	CD630_08140	-	0	4	4	4	4	0.32553		0.365946		0.365205		CD630_08140	Transcriptional regulator, GntR family	Transcriptional regulators of unknown targets	Cytoplasmic
113170000	108540000	109330000	100710000	109770000	114300000	103180000	102800000	109240000	125250000	124220000	108320000	115900000	116020000	116120000	105500000	CD630_08180	+	0	4	4	4	4	-0.00569177		0.113319		0.0710336		bglC	6-phospho-beta-glucosidase (EC 3.2.1.86)	Central energy metabolism	Cytoplasmic
14317000	7173200	12556000		12657000	9524500	8552800	10069000	12997000	11044000	11702000		10129000	11642000	12999000	11626000	CD630_08190	+	0	4	4	3	4	-0.153845		0.0701669		0.0314691		CD630_08190	Transcription antiterminator, PTS operon regulator	Glucosides	Cytoplasmic
155760000	84471000	498630000						663340000	233640000	296480000		277440000	459030000	247460000	112430000	CD630_08200	+	0	3	1	3	4			0.691775		0.154309		CD630_08200	Two-component response regulator	Signal transduction	Cytoplasmic
26268000000	21185000000	22171000000	27348000000	21829000000	24006000000	23088000000	24505000000	22168000000	23208000000	21611000000	24225000000	23547000000	21579000000	22499000000	21416000000	CD630_08250	+	CD0825	4	4	4	4	-0.0537133		-0.0883446		-0.123098		rbr	Rubrerythrin	Oxidative stress	Cytoplasmic
	37801000	31580000	12650000	17702000	39353000	23870000	20330000		39542000	38166000		26206000		24888000	23543000	CD630_08260	+	CD0825	3	4	2	3	-0.111285				-0.136278		perR	peroxide-responsive repressor	Oxidative stress	Cytoplasmic
13895000000	14504000000	12179000000	11952000000	18622000000	15666000000	14982000000	13496000000	13656000000	16557000000	15081000000	14124000000	14873000000	13632000000	14581000000	12661000000	CD630_08270	+	CD0825	4	4	4	4	0.256842		0.177758		0.0857526		rbo	desulfoferrodoxin	Oxidative stress	Unknown
4944500000	4607600000	4302900000	4595900000	4715200000	4947100000	4322900000	4947600000	5011100000	5416600000	4608900000	4883400000	5622100000	5346100000	5104600000	5689500000	CD630_08280	+	CD0825	4	4	4	4	0.0371966		0.110526		0.23814	0.0360395	CD630_08280	oxidative stress glutamate dehydrogenase (glutamate synthase-like) (rubredoxin)	Oxidative stress	Cytoplasmic
92619000	70648000	79610000	86905000	101840000	93054000	91080000	87429000	85421000	86752000	81465000	86446000	99330000	91050000	83708000	104130000	CD630_08290	+	0	4	4	4	4	0.179221		0.0443785		0.197705		CD630_08290	Putative metallo-beta-lactamase superfamily protein	Peptidoglycan turnover	Cytoplasmic
106030000	94259000	95592000	81420000	62487000	52670000	42571000	51577000	82726000	41359000	39804000	38314000	27681000	34925000	16924000	32030000	CD630_08300	+	0	4	4	4	4	-0.850109	0.0176508	-0.899912		-1.7579	0.000190771	CD630_08300	na / leu symporter	Uptake of amino acids	Cytoplasmic membrane
47865000	42233000	39178000	41421000	53300000	39841000	47707000	43073000	46014000	42705000	44021000	43079000	54474000	45741000	42562000	51662000	CD630_08310	-	0	4	4	4	4	0.107649		0.0426533		0.18788		cshA2	DEAD-box ATP-dependent RNA helicase CshA	RNA processing and modification	Cytoplasmic
176860000	205740000	191710000	171080000	164940000	213530000	203770000	159320000	169400000	205600000	199320000	169640000	184770000	228530000	191490000	180290000	CD630_08320	+	CD0832	4	4	4	4	-0.00743204		-0.00277041		0.0748442		aksA	citrate (Re)-synthase	Central energy metabolism	Cytoplasmic
111730000	119230000	102980000	106680000	116340000	123430000	116580000	111570000	103230000	121600000	119520000	107830000	121370000	131090000	118680000	126580000	CD630_08330	+	CD0832	4	4	4	4	0.0867269		0.0373622		0.175799		acnB	Aconitate hydratase (Citrate hydro-lyase) (EC 4.2.1.3)	Central energy metabolism	Cytoplasmic
1457000000	1543400000	1375800000	1279300000	1394900000	1498100000	1612600000	1221700000	1295600000	1698100000	1548300000	1450000000	1252100000	1715200000	1631000000	1392300000	CD630_08340	+	CD0832	4	4	4	4	0.0182006		0.083383		0.0830459		icd	Isocitrate dehydrogenase NAD-dependent (EC 1.1.1.41)	Central energy metabolism	Cytoplasmic
					76868000	69183000	51898000							72295000	373790000	CD630_08350	+	CD0835	2	3	4	4							CD630_08350	Transcriptional regulator, MarR family	Transcriptional regulators of unknown targets	Cytoplasmic
172940000	184350000	165010000	146360000	184720000	183350000	181880000	140080000	173550000	172130000	181760000	151880000	204010000	170900000	197820000	167870000	CD630_08360	+	CD0835	4	4	4	4	0.0453863		0.0228185		0.147422		CD630_08360	Putative acetyltransferase	Miscellaneous enzymes proteins involved in metabolic pathways	Cytoplasmic
115360000	119780000	116140000	130330000	131180000	109600000	132090000	116260000	118650000	123890000	141230000	131730000	124040000	120510000	117740000	116730000	CD630_08370	+	CD0835	4	4	4	4	0.0223526		0.0981071		-0.00777946		CD630_08370	Putative nitroreductase	Electron transfer	Cytoplasmic
393120000	329750000	286660000	337100000	395540000	301850000	317190000	344850000	329200000	308870000	281920000	346140000	336420000	344840000	301720000	380500000	CD630_08400	+	0	4	4	4	4	0.0136484		-0.088928		0.01794		CD630_08400	Putative isomerase/hydrolase	Miscellaneous enzymes proteins involved in metabolic pathways	Cytoplasmic
585310000	477840000	487960000	516560000	552240000	466420000	517850000	548230000	491580000	472610000	500110000	499620000	536640000	502490000	477730000	563360000	CD630_08410	+	0	4	4	4	4	0.0118615		-0.0742698		0.00873016		purH*	phosphoribosylaminoimidazolecarboxamide formyltransferase	Purine metabolism	Unknown
286160000	273040000	254070000	310720000	274650000	280900000	298920000	294720000	308670000	258100000	264100000	298080000	323870000	276910000	281180000	310980000	CD630_08420	+	CD0842	4	4	4	4	0.0319881		0.00635239		0.0858923		CD630_08420	(PP2C)-like protein	Uncharacterized proteins	Cytoplasmic
36911000	31939000	25979000	27647000	32531000	20421000	24914000	29353000	29311000	20931000	25372000	21904000	24989000	28776000	23426000	27140000	CD630_08430	+	CD0842	4	4	4	4	-0.191938		-0.328759		-0.231331		CD630_08430	Putative glycosyl transferase, group 1	Other	Cytoplasmic
405780000	372350000	385340000	414060000	385140000	379740000	346300000	398400000	352810000	334180000	335100000	382370000	379140000	335670000	339150000	316000000	CD630_08440	+	CD0842	4	4	4	4	-0.0635202		-0.167652		-0.203534		cwp25	Putative cell wall-binding protein cwp25	Cell Surface and Cell Wall binding Proteins	Cellwall
16747000	17540000	18191000	14399000	24161000	18489000	18445000	15576000	16147000	20052000	16508000	16080000	20295000	18731000	17969000	19162000	CD630_08460	+	0	4	4	4	4	0.197171		0.0406258		0.187467		CD630_08460	Uncharacterized protein	Uncharacterized proteins	Unknown
428770000	631740000	362440000	181530000	466600000	530480000	481910000		354970000	461760000	455480000	373030000	402100000	463170000	451530000	329010000	CD630_08480	+	CD0847	4	4	4	4	0.297544		0.0361922		0.036692		CD630_08480	Uncharacterized protein	Uncharacterized proteins	Cytoplasmic membrane
236030000	219150000	247750000	214770000	234330000	241030000	240900000	220850000	231940000	253780000	241070000	248410000	280550000	242540000	237990000	218030000	CD630_08490	+	CD0847	4	4	4	4	0.0301958		0.0876755		0.0934483		CD630_08490	putative AbgB-like amidohydrolase	Folate and pterines	Cytoplasmic
50921000	69665000	55142000	52794000	66641000	60878000	56668000	65195000	67644000	47619000	66404000	67537000	64440000	101010000	53998000	39282000	CD630_08500	+	CD0847	4	4	4	4	0.126024		0.124994		0.179114		CD630_08500	Putative NifU-like protein	Iron-sulfur cluster	Cytoplasmic
																CD630_08520	0	0	0	0	1	0							CD630_08520	Transcriptional regulator, MarR family	Transcriptional regulators of unknown targets	Cytoplasmic
26354000	17352000	14036000	24512000	20587000	20375000		26618000	29993000	20358000	30240000	22632000		18188000	20976000	30231000	CD630_08530	+	CD0853	4	3	4	3	0.131548		0.327607		0.169783		oppB	ABC-type transport system, oligopeptide-family permease	Uptake of amino acids	Cytoplasmic membrane
	12724000	11550000	10704000													CD630_08540	+	CD0853	3	0	0	0	OFF		OFF		OFF		oppC	ABC-type transport system, oligopeptide-family permease	Uptake of amino acids	Cytoplasmic membrane
620560000	750870000	744200000	683620000	580030000	659790000	671570000	662760000	646430000	630050000	618870000	640700000	552820000	528490000	598060000	574490000	CD630_08550	+	CD0853	4	4	4	4	-0.120944		-0.142457		-0.312642	0.024939	oppA	ABC-type transport system, oligopeptide-family extracellular solute-binding protein	Uptake of amino acids	Cellwall
28619000	38609000	26006000	28689000	32541000	29035000	35124000	27738000	44819000	29573000	28861000	31888000	30157000	33063000	24367000	34878000	CD630_08560	+	CD0853	4	4	4	4	0.0294568		0.148495		0.00639918		oppD	ABC-type transport system, ATP-binding component	Uptake of amino acids	Cytoplasmic membrane
																CD630_08640	+	CD0861	3	3	0	2			OFF				malH1	Maltose-6'-phosphate glucosidase (EC 3.2.1.122)	Maltose	Cytoplasmic
287150000	266270000	265530000	335380000	279050000	257570000	250450000	281830000	276520000	256160000	244050000	276570000	221720000	221900000	229190000	282940000	CD630_08650	+	0	4	4	4	4	-0.110929		-0.132139		-0.272351		CD630_08650	Putative ADP-ribose binding protein	Phosphate Metabolism	Cytoplasmic
28966000	35367000	36289000	43640000	35698000	38054000	39780000	49761000	36861000	37832000	33733000	39660000	29919000	41849000	34696000	47504000	CD630_08680	-	0	4	4	4	4	0.178772		0.0377439		0.0939392		CD630_08680	Dna binding domain, excisionase family	Conjugative transposon proteins	Cytoplasmic
167480000	134940000	178960000	165760000	163760000	180130000	167430000	169110000	229020000	161960000	166260000	183200000	164010000	149730000	155970000	172190000	CD630_08690	+	CD0869	4	4	4	4	0.0723689		0.194305		-0.0117293		modA	ABC-type transport system, molybdenum-specific extracellular solute-binding protein	Molybdem	Unknown
				32514000	19725000	25060000	30447000	40376000	33389000	28238000	28545000	24854000				CD630_08710	+	CD0869	0	4	4	2	ON		ON				modC	ABC-type transport system, molybdenum-specific ATP-binding protein (EC 3.6.3.-)	Molybdem	Cytoplasmic membrane
	48229000	15998000		92718000	67917000	103210000	46918000	59279000	48476000	44224000	66990000	57886000	83210000	58379000	43496000	CD630_08720	+	CD0869	2	4	4	4							maa	Maltose O-acetyltransferase (EC 2.3.1.79)	Maltose	Cytoplasmic
10899000000	11435000000	12169000000	10940000000	7936300000	8569500000	10448000000	9777300000	10420000000	7971300000	8069700000	8145000000	6778800000	8841800000	7743800000	9726600000	CD630_08730	-	CD0873	4	4	4	4	-0.307056		-0.393036		-0.457619	0.0145913	CD630_08730	ABC-type transport system, sugar-family extracellular solute-binding protein	Carbohydrate uptake	Unknown
1316700000	1715000000	1727300000	1504700000	1224700000	1303600000	1385600000	1227800000	1760300000	1159500000	1389800000	1141400000	903330000	1172900000	1146100000	1338100000	CD630_08740	-	CD0873	4	4	4	4	-0.28477		-0.200494		-0.457845	0.0361687	CD630_08740	ABC-type transport system, sugar-family ATP-binding protein (EC 3.6.3.-)	Carbohydrate uptake	Cytoplasmic membrane
586000000	662910000	578190000	767670000	535680000	556740000	737460000	668420000	732730000	433890000	581110000	557780000	422940000	601970000	490490000	577710000	CD630_08750 CD630_08780	-	CD0876	4	4	4	4	-0.0546599		-0.170521		-0.309959		CD630_08750 CD630_08780	ABC-type transport system, sugar-family permease (ABC-type transport system, sugar-specific permease)	Carbohydrate uptake	Cytoplasmic membrane
86374000	62590000	73086000	96405000	75074000	65955000	71488000	83154000	91066000	69924000	71882000	90871000	73988000	81224000	78387000	99917000	CD630_08760	-	CD0876	4	4	4	4	-0.107097		0.0237595		0.0666665		CD630_08760	ABC-type transport system, sugar-family extracellular solute-binding protein	Carbohydrate uptake	Unknown
52963000	45431000	37008000	38888000	44823000	39091000	38840000	43544000	44063000	44955000	35805000	44660000	42055000	26926000	41038000	42116000	CD630_08790	+	0	4	4	4	4	-0.067719		-0.0403492		-0.196138		nnrD	bifunctional NAD(P)H-hydrate repair enzyme Nnr	NAD and NADP	Unknown
					21272000	18109000						20681000	21270000	15584000	19964000	CD630_08800	+	0	0	4	0	4	ON				ON		CD630_08800	Putative protease	Protein degradation	Cytoplasmic membrane
235520000	217680000	289780000	235320000	263190000	215800000	274250000	268610000	361450000	219130000	243040000	263740000	224200000	237320000	207270000	254870000	CD630_08810	+	0	4	4	4	4	0.0628346		0.152481		-0.082915		CD630_08810	putative protein modulating protease activity	Uncharacterized proteins	Cytoplasmic
57324000	44213000	36953000	60143000	58270000	47895000	40047000	56025000	39235000	51514000	39910000	60654000	68533000	36737000	52076000	60919000	CD630_08820	+	CD0882	4	4	4	4	0.0259416		-0.0541704		0.135975		glgC	Glucose-1-phosphate adenylyltransferase (EC 2.7.7.27) (ADP-glucose pyrophosphorylase) (ADPGlc PPase) (ADP-glucose synthase)	Biosynthesis and degradation of polysaccharides	Cytoplasmic
61151000	62179000	64730000	63013000	82231000	80251000	66023000	78736000	78024000	75305000	60587000	71009000	68856000	71847000	65762000	78610000	CD630_08830	+	CD0882	4	4	4	4	0.291264		0.182475		0.183235		glgD	Glycogen biosynthesis protein	Biosynthesis and degradation of polysaccharides	Cytoplasmic
144160000	124660000	121770000	120780000	145590000	142580000	121720000	119370000	127570000	126010000	142150000	144510000	156610000	126350000	132440000	131900000	CD630_08840	+	CD0882	4	4	4	4	0.0496091		0.0792329		0.0979643		glgA	Glycogen synthase (EC 2.4.1.21) (Starch [bacterial glycogen] synthase)	Biosynthesis and degradation of polysaccharides	Cytoplasmic
57950000	62028000	65246000	66247000	74199000	54296000	63731000	59845000	72075000	55184000	66318000	60300000	71470000	63790000	64078000	72055000	CD630_08850	+	CD0882	4	4	4	4	0.00343811		0.0137377		0.109991		glgP	Alpha-1,4 glucan phosphorylase (EC 2.4.1.1)	Biosynthesis and degradation of polysaccharides	Cytoplasmic
103880000	100110000	87821000	93821000	100570000	98437000	107260000	108080000	96903000	91420000	96266000	96035000	120130000	110680000	101620000	109690000	CD630_08860	+	CD0882	4	4	4	4	0.103615		-0.0188582		0.197213		amyB	amylopullulanase	Carbohydrate utilization	Cellwall
184350000	199940000	196110000	203820000	220400000	210340000	213150000	214550000	204050000	215440000	193400000	210390000	200670000	178080000	219010000	203980000	CD630_08870	+	0	4	4	4	4	0.130459		0.0701247		0.031876		CD630_08870	Transcriptional regulator, GntR family	Transcriptional regulators of unknown targets	Unknown
123320000	120720000	155490000	105680000	110390000	128430000	158920000	102330000	98372000	120490000	129010000	100810000	87988000	109610000	120960000	83440000	CD630_08880	+	CD0888	4	4	4	4	-0.0147531		-0.17119		-0.329695		speA	Arginine decarboxylase (EC 4.1.1.19)	Universal stress response	Cytoplasmic
240100000	233480000	294920000	200060000	202250000	226460000	256570000	160580000	183380000	218300000	238170000	165440000	138320000	194950000	187200000	130790000	CD630_08890	+	CD0888	4	4	4	4	-0.195423		-0.266333		-0.572608		speH	S-adenosylmethionine decarboxylase proenzyme (AdoMetDC) (SAMDC) (EC 4.1.1.50) [Cleaved into: S-adenosylmethionine decarboxylase beta chain; S-adenosylmethionine decarboxylase alpha chain]	Universal stress response	Cytoplasmic
2998300000	2416800000	2572300000	2426500000	2804500000	2610000000	2951900000	2573300000	2152400000	2567200000	2683000000	2311700000	2725900000	2457100000	2793600000	2342200000	CD630_08900	+	CD0888	4	4	4	4	0.0710627		-0.100329		-0.0132353		speE	Polyamine aminopropyltransferase (Putrescine aminopropyltransferase) (PAPT) (Spermidine synthase) (SPDS) (SPDSY) (EC 2.5.1.16)	Universal stress response	Cytoplasmic
523110000	463630000	477060000	453300000	511260000	469160000	487860000	464340000	457140000	458450000	525120000	478600000	519930000	466070000	485470000	398470000	CD630_08910	+	CD0888	4	4	4	4	0.0116324		0.00166216		-0.0359336		speB	Agmatinase (Agmatine ureohydrolase) (AUH) (EC 3.5.3.11)	Universal stress response	Cytoplasmic
948480000	370890000	627130000	748040000	1049000000	381710000	525940000	990400000	1204400000	659240000	532910000	1163200000	985130000	684600000	755900000	1074000000	CD630_08920	-	0	4	4	4	4	0.129233		0.401737		0.377163		cspA	Cold shock protein	Universal stress response	Cytoplasmic
620320000	580910000	654980000	545880000	603140000	496200000	551400000	437800000	501470000	554970000	580570000	498890000	509130000	487170000	477980000	441020000	CD630_08930	0	0	4	4	4	4	-0.201795		-0.169446		-0.32672	0.0219615	hyd	ferredoxin hydrogenase	CO2 fixation	Cytoplasmic
293520000	274280000	296110000	270710000	311470000	207940000	284380000	228250000	250940000	226770000	249710000	220290000	196510000	221920000	209740000	203380000	CD630_08940	+	0	4	4	4	4	-0.13671		-0.259692		-0.448334	0.00195903	hyd1	ferredoxin hydrogenase	CO2 fixation	Cytoplasmic
																CD630_08970	+	0	0	0	1	0							CD630_08970	Uncharacterized protein	Uncharacterized proteins	Cytoplasmic membrane
125300000	109150000	121800000	140030000	120360000	121720000	126300000	146930000	126780000	119050000	133020000	144870000	115960000	114980000	138720000	157770000	CD630_08980	+	0	4	4	4	4	0.0542863		0.0776414		0.0878253		CD630_08980	UPF0371 protein CD630_08980	Uncharacterized proteins	Cytoplasmic
253820000	218630000	234410000	304770000	301100000	215430000	190140000	306380000	372390000	208420000	185230000	299850000	269450000	189680000	224180000	333220000	CD630_09000	+	0	4	4	4	4	0.00202366		0.0753768		0.00697107		opuCA	ABC-type transport system, glycine betaine/carnitine/choline ATP-binding protein (EC 3.6.3.-)	Osmoprotection	Cytoplasmic membrane
392440000	310320000	341030000	485090000	478970000	262850000	310440000	370130000	798750000	299970000	300930000	377330000	358810000	358210000	251640000	501920000	CD630_09010	+	0	4	4	4	4	-0.104158		0.216952		-0.0560899		opuCC	ABC-type transport system, glycine betaine/carnitine/choline permease	Osmoprotection	Cytoplasmic membrane
16409000	20564000	16619000	13234000	16951000	17261000	17822000	12348000	16863000	19193000	18715000	14488000		16351000	15133000	12286000	CD630_09040	-	0	4	4	4	3	-0.0537521		0.051592		-0.19543		CD630_09040	Putative phage integrase	Phage and prophage proteins	Unknown
386170000	374810000	480150000	352880000	478560000	384040000	428270000	360240000	658750000	377250000	347750000	404430000	392750000	394400000	356640000	356120000	CD630_09050	-	0	4	4	4	4	0.0507756		0.165831		-0.0877847		CD630_09050	Putative phage protein	Phage and prophage proteins	Unknown
32775000	48279000	48160000	37365000	44262000	34349000	58225000	33094000	50063000	48905000	52584000	35327000	53220000	47173000	33019000	31873000	CD630_09060	-	0	4	4	4	4	0.028734		0.165898		-0.0112507		CD630_09060	Putative phage DNA-binding protein	Phage and prophage proteins	Cytoplasmic
25602000		23828000	23767000		20287000	22720000	20119000		36287000	29563000	26051000	21807000	27549000	24000000	25870000	CD630_09070	-	0	4	4	4	4	-0.21355		0.328296		0.0238962		CD630_09070	Transcriptional regulator, Phage-type	Phage and prophage proteins	Cytoplasmic
175130000	152210000	170850000	171260000	205820000	171630000	196280000	197930000	181360000	184250000	156080000	212920000	184620000	188830000	195640000	203090000	CD630_09100	-	0	4	4	4	4	0.204989		0.134002		0.205961		CD630_09100	Putative phage protein	Phage and prophage proteins	Unknown
																CD630_09220	+	CD0911	0	1	0	0							CD630_09220	Putative phage protein	Phage and prophage proteins	Cytoplasmic
53045000	50132000	50886000	48632000	55303000	54927000	52148000	48427000	68013000	58711000	50654000	51386000	54705000	37822000	51992000	50992000	CD630_09400	+	0	4	4	4	4	0.0565986		0.17455		-0.0520607		CD630_09400	Putative phage protein	Phage and prophage proteins	Cytoplasmic membrane
64067000	47684000				82626000	67350000	62608000			60242000	71629000	63053000	61994000	45372000	58513000	CD630_09410 CD630_29250	+	0	2	3	2	4							CD630_09410 CD630_29250	Putative phage protein	Phage and prophage proteins	Cytoplasmic
118740000	152230000	143230000	165950000	147530000	141300000	145000000	185370000	168970000	132470000	138660000	149780000	116980000	173850000	81864000	115350000	CD630_09420 CD630_29240	-	CD2919	4	4	4	4	0.0939795		0.0239955		-0.249415		CD630_09420 CD630_29240	Putative phage protein	Phage and prophage proteins	Unknown
														21669000	20427000	CD630_09461 CD630_29190	0	CD2919	0	0	0	2							CD630_09461 CD630_29190	Putative phage protein	Phage and prophage proteins	Unknown
55133000	31621000	59712000	39249000	31628000	32752000	34132000	59128000	64761000	45689000	37990000	67322000	44044000	54835000	30112000	63863000	CD630_09570 CD630_29070	-	CD2896	4	4	4	4	-0.236457		0.21635		0.0544187		CD630_09570 CD630_29070	Putative phage lipoprotein	Phage and prophage proteins	Unknown
47554000	52565000	47099000	36061000	44180000	35436000	39994000	40822000	49719000	50600000	44827000	37550000	40395000	45418000	18774000	35767000	CD630_09580 CD630_29060	-	CD2896	4	4	4	4	-0.19208		-0.00459644		-0.384971		CD630_09580 CD630_29060	Putative phage protein	Phage and prophage proteins	Cytoplasmic
																CD630_09670 CD630_28970	-	CD2896	0	0	1	0							CD630_09670 CD630_28970	Putative phage protein	Phage and prophage proteins	Unknown
161540000	165860000	149680000	135030000	172620000	151570000	183660000	175460000	172390000	160250000	179080000	166160000	231570000	194840000	149100000	171650000	CD630_09750 CD630_28920	-	CD2890	4	4	4	4	0.158749		0.147239		0.287626		CD630_09750 CD630_28920	Putative phage protein	Phage and prophage proteins	Unknown
1151900000	954820000	845330000	861350000	960910000	804450000	886440000	797170000	866600000	933990000	819210000	848000000	902450000	902390000	779190000	964960000	CD630_09760 CD630_28910	-	CD2890	4	4	4	4	-0.144912		-0.137057		-0.103669		CD630_09760 CD630_28910	Putative phage protein	Phage and prophage proteins	Cytoplasmic
222370000	145870000	155080000	173900000	200750000	154090000	141680000	162480000	173330000	159510000	161650000	187230000	188730000	153950000	143820000	162130000	CD630_09770	+	CD0975	4	4	4	4	-0.0813355		-0.0324346		-0.104218		CD630_09770	Putative phage protein	Phage and prophage proteins	Cytoplasmic
9384300	12397000	17661000	15006000	17259000	11695000	16754000	13578000	22943000	15239000	11951000	12564000	12615000	16473000	14988000		CD630_09850	+	0	4	4	4	4	0.122804		0.203509		0.110144		CD630_09850	Putative drug/sodium antiporter, MATE family	Antibiotic efflux	Cytoplasmic membrane
864530000	709330000	879790000	992720000	883850000	828080000	931400000	954240000	811780000	778590000	804850000	1030100000	903880000	840570000	950160000	843290000	CD630_09860	+	0	4	4	4	4	0.0619452		-0.00883882		0.0378157		rpsA	30S ribosomal protein S1	Ribosome biogenesis	Cytoplasmic
52499000	85148000	77739000	110960000	77467000	111920000	90643000	103500000	116220000	81901000	60834000	108730000	104000000	85632000	105810000	89878000	CD630_09870	+	0	4	4	4	4	0.232937		0.172068		0.239655		CD630_09870	Putative phosphatase/hydrolase	Histidine metabolism	Cytoplasmic
																CD630_09880	+	0	0	0	1	0							CD630_09880	Uncharacterized protein	Uncharacterized proteins	Unknown
73312000	48949000	61742000	56621000	44804000	72421000	68074000	57333000	68192000	74357000	70069000	52955000	60817000	78159000	52600000	55208000	CD630_09930	+	0	4	4	4	4	0.0119893		0.142328		0.0364683		CD630_09930	Putative thioesterase	Sulfur Metabolism	Cytoplasmic
274380000	205990000	183990000	222650000	325580000	221040000	203430000	278850000	264850000	214740000	202070000	242730000	303310000	222110000	206560000	289490000	CD630_09940	+	CD0994	4	4	4	4	0.21408		0.0595513		0.203625		CD630_09940	Putative serine-pyruvate aminotransferase (EC 2.6.1.-)	Proteins involved in amino acid metabolism	Cytoplasmic
78153000	65958000	85204000		91894000	76677000	86455000	81227000	98970000	101720000	115290000	123250000	108140000	123470000		89968000	CD630_09950	+	CD0994	3	4	4	4	0.137179		0.522608		0.487838		serA	hydroxypyruvate reductase	Alanine, serine and glycine metabolism	Cytoplasmic
195080000	139380000	139960000	159700000	208430000	129640000	140810000	163110000	193330000	141580000	120530000	198860000	213210000	162360000	168860000	200220000	CD630_09960	+	CD0994	4	4	4	4	0.0177949		0.0451964		0.231807		CD630_09960	Uncharacterized protein	Uncharacterized proteins	Cytoplasmic
115920000	73448000	80108000	77482000					79016000	88168000	77597000	128430000	127320000	114700000	20175000	55489000	CD630_09970	0	0	4	2	4	4			0.10523		-0.127169		CD630_09970	Two-component sensor histidine kinase	Signal transduction	Cytoplasmic membrane
53395000	49393000	48125000	63823000	56361000	46116000	52809000	53476000	50891000	45528000	52847000	60684000	54353000	49550000	53034000	63789000	CD630_09980	+	CD0998	4	4	4	4	-0.0407049		-0.0325183		0.0396925		CD630_09980	putative radical SAM protein	Uncharacterized proteins	Cytoplasmic
46007000	54046000	60715000	54851000	55215000	51202000	53001000	56238000	71627000	48069000	53122000	53890000	43288000	46356000	46695000	62752000	CD630_09990	+	CD0998	4	4	4	4	0.000247544		0.072351		-0.115056		CD630_09990	ABC-type transport system,nitrate/sulfonate/taurine extracellular solute-binding protein	Nitrate and sulfur metabolism	Unknown
82265000	64657000	70272000	89545000	83011000	74660000	72271000	58890000	69333000	61927000	88126000	90780000	62854000	72454000	80262000	100820000	CD630_10020	+	0	4	4	4	4	-0.086781		0.0160289		0.0446924		CD630_10020	Cys-tRNA(Pro)/Cys-tRNA(Cys) deacylase (EC 4.2.-.-)	tRNA metabolism	Cytoplasmic
256740000	259890000	322750000	146930000	245430000	198760000	255950000	218220000	240280000	203970000	233370000	206030000	165380000	178540000	208460000	191970000	CD630_10030	+	CD1003	4	4	4	4	-0.102981		-0.158566		-0.40606		fumA	Fumarate hydratase class I, subunit A (EC 4.2.1.2)	Central energy metabolism	Cytoplasmic
180790000	171180000	223410000	170150000	198480000	180260000	218310000	166240000	173140000	154630000	167250000	148130000	152760000	149850000	154810000	113010000	CD630_10040	+	CD1003	4	4	4	4	0.0339649		-0.213111		-0.386217		fumB	Fumarate hydratase class I, subunit B (EC 4.2.1.2)	Central energy metabolism	Cytoplasmic
655810000	681000000	811560000	644830000	626700000	619630000	737790000	654320000	521420000	551530000	585630000	631700000	538680000	498110000	641700000	503980000	CD630_10050	+	CD1003	4	4	4	4	-0.0822337		-0.286395		-0.355957	0.0498207	ytsJ	malate dehydrogenase (oxaloacetate-decarboxylating)	One-carbon metabolism	Cytoplasmic
162530000	199760000	168590000	179750000	182040000	148550000	174580000	174710000	162270000	146660000	180220000	172120000	162030000	159020000	176420000	183100000	CD630_10060	+	0	4	4	4	4	-0.0638185		-0.103859		-0.062355		CD630_10060	Putative acyl-CoA N-acyltransferase	Miscellaneous enzymes proteins involved in metabolic pathways	Cytoplasmic
42353000	28562000	23835000	19672000	43710000	23234000	22672000	24291000	42539000	33709000	30917000	23844000	25920000	33122000	23500000	27832000	CD630_10070	+	0	4	4	4	4	-0.00650806		0.195301		-0.0519641		CD630_10070	putative zinc binding DNA-binding protein	Transcriptional regulators of unknown targets	Unknown
159610000	134030000	125800000	150810000	171450000	158050000	160150000	158320000	163130000	171750000	154900000	158040000	173220000	162720000	160920000	162420000	CD630_10080	-	0	4	4	4	4	0.184332		0.183998		0.209297		CD630_10080	S1 rna binding domain protein	Ribosome biogenesis	Unknown
																CD630_10090	+	CD1009	3	3	2	1							CD630_10090	Transcriptional regulator, GntR family	Transcriptional regulators of unknown targets	Cytoplasmic
694470000	647050000	622460000	638920000	705560000	658350000	710000000	627370000	785000000	666760000	609310000	730820000	834400000	725380000	692920000	729160000	CD630_10100	0	CD1009	4	4	4	4	0.0535233		0.101122		0.196093		nagA	N-acetylglucosamine-6-phosphate deacetylase (GlcNAc 6-P deacetylase) (EC 3.5.1.25)	Amino sugar metabolism	Cytoplasmic
174760000	127180000	121600000	123120000	195980000	132270000	165680000	148400000	177880000	156040000	148100000	148730000	165710000	188630000	158270000	202070000	CD630_10110	+	CD1009	4	4	4	4	0.232671		0.206424		0.386654		nagB	Glucosamine-6-phosphate deaminase (EC 3.5.99.6) (GlcN6P deaminase) (GNPDA) (Glucosamine-6-phosphate isomerase)	Amino sugar metabolism	Cytoplasmic
11703000	12995000	12588000	13198000	14484000						12556000			17925000	11494000	12532000	CD630_10160	-	0	4	4	1	3			OFF		0.147916		CD630_10160	Transcriptional regulator, MerR family	Transcriptional regulators of unknown targets	Cytoplasmic
228490000	254240000	234770000	196730000	290570000	228450000	224120000	208800000	226060000	223050000	248560000	238030000	240400000	228780000	207660000	198980000	CD630_10230	+	CD1023	4	4	4	4	0.0583135		0.0334889		-0.0619228		CD630_10230	Putative transcriptional regulator, HTH	Universal stress response	Cytoplasmic
179840000	201240000	213290000	179540000	162540000	161840000	187680000	144590000	271000000	156640000	170800000	159370000	132180000	174550000	139330000	169760000	CD630_10240	+	CD1023	4	4	4	4	-0.237041		-0.0303296		-0.329657		potA	Spermidine/putrescine import ATP-binding protein PotA (EC 7.6.2.11)	Universal stress response	Cytoplasmic membrane
25708000	24387000	25426000	17828000	19708000	16354000	17933000		31737000	16640000	18094000	12694000	10790000	16130000	9826000	20526000	CD630_10250	+	CD1023	4	3	4	4	-0.374771		-0.237772		-0.704805		potB	ABC-type transport system,spermidine/putrescine permease	Universal stress response	Cytoplasmic membrane
46856000	42954000	52863000	54296000	46424000	40369000	48962000	42783000	70634000	38692000	43005000	42834000	34231000	47126000	36671000	48828000	CD630_10270	+	CD1023	4	4	4	4	-0.141737		-0.0132742		-0.239365		potD	ABC-type transport system,spermidine/putrescine solute-binding protein	Universal stress response	Unknown
									107750000		89442000					CD630_10310	+	CD1028	0	0	4	2			ON				CD630_10310	Putative cell wall anchored protein	Cell Surface and Cell Wall binding Proteins	Cytoplasmic membrane
190280000	181080000	186020000	141770000	191630000	174620000	152100000	119510000	257780000	177660000	147580000	133510000	179010000	187920000	148100000	153000000	CD630_10350	0	0	4	4	4	4	-0.132362		0.0354251		-0.0656891		cwp16	Putative N-acetylmuramoyl-L-alanine amidase,autolysin cwp16 (EC 3.5.1.28)	Peptidoglycan turnover	Cytoplasmic membrane
																CD630_10360	0	0	1	0	1	1							cwp17	Putative N-acetylmuramoyl-L-alanine amidase,autolysin cwp17 (EC 3.5.1.28)	Peptidoglycan turnover	Cellwall
40683000	38382000	35769000	38202000	43978000	37397000	44935000	35144000	40020000	36192000	35467000	34363000	41954000	34177000	44182000	37676000	CD630_10370	+	CD1037	4	4	4	4	0.0772521		-0.0674877		0.045953		CD630_10370	Uncharacterized protein	Uncharacterized proteins	Cytoplasmic
872160000	795930000	774290000	867510000	950860000	797180000	1040000000	796660000	930970000	864000000	769530000	628600000	845990000	955880000	667860000	802620000	CD630_10380	+	CD1037	4	4	4	4	0.115069		-0.0518255		-0.0164562		CD630_10380	DNA helicase (EC 3.6.4.12)	DNA repair associated proteins	Cytoplasmic
17263000	16003000	13578000	17781000	14756000	17272000	15014000	15696000	17499000	17831000	17582000	19110000	18432000	15990000	16553000	14394000	CD630_10390	+	CD1037	4	4	4	4	-0.0427528		0.156345		0.0165143		CD630_10390	Uncharacterized protein	Uncharacterized proteins	Cytoplasmic
37570000	29442000	35872000	37282000	39461000	36494000	36815000	36936000	33098000	37311000	39432000	37076000	41651000	39725000	40785000	37260000	CD630_10400	+	CD1037	4	4	4	4	0.0949956		0.0678649		0.185705		addB	ATP-dependent helicase/deoxyribonuclease subunit B (EC 3.1.-.-) (EC 3.6.4.12) (ATP-dependent helicase/nuclease AddB)	Repair by homologous recombination	Cytoplasmic membrane
169540000	163420000	162500000	181350000	199090000	183360000	184860000	181670000	193410000	167860000	182580000	176040000	199790000	184650000	172510000	198820000	CD630_10410	+	CD1037	4	4	4	4	0.146176		0.0890256		0.159196		addA	ATP-dependent helicase/nuclease subunit A (EC 3.1.-.-) (EC 3.6.4.12) (ATP-dependent helicase/nuclease AddA)	Repair by homologous recombination	Cytoplasmic
21769000	25991000	23892000	23406000	29467000	27287000	26922000	23939000	29600000	30562000	28270000	27999000	29082000	25885000	24793000	31107000	CD630_10420	+	CD1037	4	4	4	4	0.178999		0.292595		0.22195		sbcD	Nuclease SbcCD subunit D	Nucleotide base excision repair	Cytoplasmic
34518000	39606000	36430000	33750000	38732000	35782000	36650000	32167000	35457000	43306000	39708000	35282000	38233000	42332000	36212000	38556000	CD630_10430	+	CD1037	4	4	4	4	-0.00976062		0.0915033		0.106253		sbcC	Nuclease SbcCD subunit C	Nucleotide base excision repair	Cytoplasmic
44488000	36566000	36181000	49267000	49002000	38432000	40035000	40361000	48484000	31766000	38597000	42826000	46034000	46858000	33059000	46894000	CD630_10440	+	0	4	4	4	4	0.0114611		-0.0424607		0.0539394		CD630_10440	Putative membrane protein	Cation transporters	Cytoplasmic membrane
212370000	200410000	211350000	190880000	223680000	211010000	222950000	240260000	194100000	196780000	207070000	192960000	213530000	195150000	200400000	236360000	CD630_10460	+	0	4	4	4	4	0.139737		-0.0433042		0.0528846		pepT	Peptidase T (EC 3.4.11.4) (Aminotripeptidase) (Tripeptidase) (Tripeptide aminopeptidase)	Protein degradation	Cytoplasmic
76371000	80709000	99332000	60513000	66132000	87431000	63198000		166560000	84287000	80968000	52825000	72241000	110390000	83434000	81447000	CD630_10470	+	0	4	3	4	4	-0.132999		0.279367		0.132921		cwp18	Putative cell wall-binding protein cwp18	Cell Surface and Cell Wall binding Proteins	Cellwall
180790000	161680000	167570000	176130000	162190000	149840000	170990000	192130000	164720000	161590000	130810000	143960000	143410000	172440000	178390000	167620000	CD630_10480	-	0	4	4	4	4	-0.023358		-0.191009		-0.05204		CD630_10480	Phosphoesterase (EC 3.1.4.-)	Phosphate Metabolism	Cytoplasmic
48106000	33533000	32807000	38793000	37349000	36935000	32370000	51723000	20863000	39014000	24940000	36356000	46268000		29717000	41778000	CD630_10490	-	0	4	4	4	3	0.0475793		-0.338715		0.0351403		ppnK	NAD kinase (EC 2.7.1.23) (ATP-dependent NAD kinase)	NAD and NADP	Cytoplasmic
21856000	25640000	26319000	18678000	27740000	20813000	21410000	16264000	31118000	19535000	23398000	20668000	23902000	19290000	16155000	21437000	CD630_10500	+	CD1050	4	4	4	4	-0.101204		0.0343097		-0.195275		CD630_10500	ABC-type transport system, multidrug-family ATP-binding protein (EC 3.6.3.-)	Antibiotic efflux	Cytoplasmic membrane
163810000	156940000	213400000	219420000	188420000	263560000	199370000	247350000	186870000	173370000	211170000	190700000	193550000	185290000	212950000	192210000	CD630_10530	+	CD1050	4	4	4	4	0.254098		0.0162577		0.0571121		CD630_10530	YbaK / aminoacyl-tRNA synthetase-associated protein	tRNA metabolism	Cytoplasmic
2746800000	2948600000	3046300000	2737000000	2504400000	2940900000	3014000000	2767600000	2228300000	2718900000	2726700000	2737300000	2246700000	2415000000	2745300000	2177700000	CD630_10540	+	CD1054	4	4	4	4	-0.0319996		-0.140823		-0.260154		bcd2	butyryl-CoA dehydrogenase, catalytic subunit	Fermentation	Cytoplasmic
2869200000	2889200000	2639500000	2599200000	2537400000	2687000000	2841600000	2562000000	2385500000	2526800000	2581500000	2515200000	2262600000	2272900000	2532900000	2241000000	CD630_10550	0	CD1054	4	4	4	4	-0.049253		-0.135825		-0.240363		etfB3	butyryl-CoA dehydrogenase, electron transfer flavoprotein beta subunit	Fermentation	Cytoplasmic
3232500000	3553500000	3522600000	3402700000	3191500000	3452400000	3653800000	2921500000	2430400000	3095400000	3166500000	2855700000	2845600000	2740800000	3011400000	2420300000	CD630_10560	+	CD1054	4	4	4	4	-0.0527305		-0.247722		-0.31549	0.0253023	etfA3	Electron transfer flavoprotein subunit alpha	Fermentation	Cytoplasmic
635930000	791380000	761660000	691140000	584410000	651860000	678630000	602380000	519140000	617520000	616840000	572970000	485450000	485780000	542300000	444470000	CD630_10570	+	CD1054	4	4	4	4	-0.194258		-0.307981		-0.556743	0.00201507	crt2	short-chain-enoyl-CoA hydratase	Fermentation	Cytoplasmic
5198000000	5441300000	5227600000	5392200000	5697700000	5080900000	5125800000	4765900000	4375300000	4594200000	4541600000	4187500000	3776300000	4738700000	4647800000	4479400000	CD630_10580	+	CD1054	4	4	4	4	-0.0405212		-0.264445		-0.26905		hbd	3-hydroxybutyryl-CoA dehydrogenase (EC 1.1.1.157)	Fermentation	Unknown
9366600000	9962100000	9210100000	8783800000	7800600000	8349700000	9091200000	8159200000	7100500000	7759300000	7382500000	7015500000	5998400000	7621600000	7238600000	6484400000	CD630_10590	+	CD1054	4	4	4	4	-0.160171		-0.351228	0.0167011	-0.448878	0.00363975	thlA	Acetyl-CoA acetyltransferase (EC 2.3.1.9) (Acetoacetyl-CoA thiolase)	Fermentation	Cytoplasmic
60945000	35984000	32163000	35290000	50649000	44454000	41469000	55219000	39963000	32910000	37538000	40940000	27911000	40298000	49393000	35916000	CD630_10600	+	0	4	4	4	4	0.222483		-0.119154		-0.0986445		CD630_10600	Pseudouridine synthase (EC 5.4.99.-)	RNA processing and modification	Cytoplasmic
134300000	134930000	127680000	132880000	146160000	138070000	138280000	128890000	127930000	140390000	131820000	152710000	151280000	131510000	140070000	132890000	CD630_10610	+	0	4	4	4	4	0.0576787		0.0614675		0.0690154		CD630_10610	nucleoid-associated protein, NdpA-like	Uncharacterized proteins	Unknown
555940000	460130000	439900000	507700000	591210000	419270000	509830000	538620000	603300000	462890000	453060000	543720000	583920000	495310000	456190000	615240000	CD630_10640	+	0	4	4	4	4	0.0683423		0.0711703		0.131227		ccpA	Transcriptional regulator, LacI family	Transcriptional regulation of energy metabolism	Cytoplasmic
25910000	20408000	24089000	28314000	25583000	20372000		34348000	28071000	23549000	26348000	24986000	22128000	28615000	21305000	27113000	CD630_10690	-	0	4	4	4	4	0.117134		0.060571		0.00641581		CD630_10690	Putative histidinol phosphatase/hydrolase, PHP family (EC 3.1.3.15)	Histidine metabolism	Cytoplasmic
108220000	93244000	102120000	144230000	112970000	82594000	89196000	144360000	77899000	121300000	145750000	144000000	129160000	107500000	138900000	147700000	CD630_10700	+	CD1070	4	4	4	4	-0.0615185		0.126784		0.224628		CD630_10700	Putative aminotransferase	Uncharacterized proteins	Cytoplasmic
73966000	86025000	75648000	58239000	82860000	87390000	79346000	68549000	75044000	98883000	102510000	68155000	93147000	99731000	71838000	91020000	CD630_10710	+	CD1070	4	4	4	4	0.114467		0.229672		0.27559		CD630_10710	UPF0291 protein CD630_10710	Uncharacterized proteins	Unknown
578340000	559330000	517650000	619740000	670790000	592540000	625190000	603300000	558520000	576880000	630560000	550430000	648410000	588010000	602670000	644010000	CD630_10720	+	CD1070	4	4	4	4	0.131295		0.0259736		0.126238		apeA	aminopeptidase ApeA	Protein degradation	Cytoplasmic
																CD630_10730	+	CD1073	0	1	0	2							CD630_10730	Transcriptional regulator, GntR family	Transcriptional regulators of unknown targets	Cytoplasmic
17415000	33961000	23029000	32978000					18097000	25297000	29465000	25196000	11806000		9570800	11303000	CD630_10740	+	CD1073	4	0	4	3	OFF		-0.131103		-1.30126	0.0145913	CD630_10740	PTS system, mannose-type IIA component	Mannose	Cytoplasmic
45601000	47068000	41929000	33310000	45652000	40362000	39264000	37704000	46421000	43292000	43250000	45617000	53820000	44592000	43116000	49667000	CD630_10750	+	CD1073	4	4	4	4	-0.0429583		0.0888995		0.187374		CD630_10750	Membrane complex biogenesis protein, btpa family	Membrane lipid metabolism	Cytoplasmic
63699000	47937000	55748000	64887000	62525000	49985000	38451000	40514000	34548000	46473000		70172000	42029000	58730000	59012000	44990000	CD630_10760	+	CD1073	4	4	4	4	-0.278653		-0.20438		-0.181868		CD630_10760	PTS system, mannose-type IIB component	Mannose	Cytoplasmic
189510000	209680000	187910000	246350000	197450000	203510000	208260000	233750000	150370000	228910000	185520000	198100000	207930000	240610000	214150000	170550000	CD630_10790	-	0	4	4	4	4	0.0163856		-0.127602		-0.000363554		CD630_10790	Transcriptional regulator, LysR family	Transcriptional regulators of unknown targets	Cytoplasmic
38260000	54305000	55450000	48599000	64000000	53432000	67852000	48826000	91407000	49270000	47763000	47645000	65690000	58424000	37400000	66319000	CD630_10800	+	0	4	4	4	4	0.251821		0.26394		0.212611		CD630_10800	Putative lipoprotein	Lipoproteins	Unknown
43891000	45304000	43435000	43715000	41539000	37653000	45051000	38437000	45061000	43544000	45132000	39850000	45289000	46689000	40233000	44461000	CD630_10810	+	CD1081	4	4	4	4	-0.116364		-0.0227418		0.00267274		moeA	Molybdopterin molybdenumtransferase (EC 2.10.1.1)	Molybdopterin	Cytoplasmic
	17372000	14136000	25746000	36639000	14552000	22980000	25099000	21467000	21273000	16833000	26321000	19245000	17420000	21071000	28682000	CD630_10820	+	CD1081	3	4	4	4	0.378944		0.170143		0.178918		mobB	Molybdopterin-guanine dinucleotide biosynthesis protein B	Molybdopterin	Cytoplasmic
494640000	394560000	574410000	529940000	431290000	454740000	448690000	533860000	438420000	533330000	520690000	571140000	480640000	565600000	636470000	353890000	CD630_10830	+	CD1081	4	4	4	4	-0.0933975		0.0498096		0.0308229		CD630_10830	PTS system, galactiol-type IIB component	Galactitol utilization	Cytoplasmic
41693000	42365000	45512000	38185000	39866000	35700000	42220000	35633000	61609000	37284000	41369000	42112000	33451000	28157000	28976000	45619000	CD630_10840	+	0	4	4	4	4	-0.128879		0.120544		-0.300597		ywjA	ABC-type transport system, multidrug-family ATP-binding/permease protein (EC 3.6.3.-)	Antibiotic efflux	Cytoplasmic membrane
137840000	147820000	166700000	118190000	129790000	116930000	120010000	120290000	239100000	113690000	133150000	121430000	99570000	114850000	78914000	101360000	CD630_10850	+	0	4	4	4	4	-0.228372		0.0902223		-0.531619	0.0401265	CD630_10850	Putative membrane protein	Putative membrane protein	Cytoplasmic membrane
1714300000	1492900000	1524900000	1535200000	1550800000	1521500000	1673700000	1702600000	1411700000	1424500000	1602600000	1606900000	1737000000	1376500000	1897500000	1567700000	CD630_10860	0	0	4	4	4	4	0.0411419		-0.0519347		0.0699585		CD630_10860	Putative peptidase, M20D family (EC 3.5.1.-)	Protein degradation	Cytoplasmic
								14642000	21828000		27956000	35882000		25406000	22758000	CD630_10890	+	0	0	0	3	3			ON		ON		rgbR	Two-component response regulator VirR-like	Signal transduction	Cytoplasmic
				10330000			10505000	15116000							12984000	CD630_10970	-	CD1095	0	3	2	1	ON						CD630_10970	ABC-type transport system, multidrug-family ATP-binding protein Tn1549-like, CTn4-Orf28 (EC 3.6.3.-)	Antibiotic efflux	Cytoplasmic membrane
11329000					8478300	11557000	10894000		10610000	10549000						CD630_11040	+	0	1	3	2	0							CD630_11040	Putative conjugative transposon protein Tn1549-like, CTn4-Orf19	Conjugative transposon proteins	Cytoplasmic
46295000	37477000	47129000	44795000	47477000	41855000	47017000	47379000	46336000	44970000	41847000	50802000	49305000	42599000	43357000	48239000	CD630_11200	+	CD1120	4	4	4	4	0.0644902		0.0662715		0.0626987		pflD	Formate acetyltransferase (Pyruvate formate-lyase) (EC 2.3.1.54)	Fermentation	Cytoplasmic
72040000	60425000	67452000	83353000	61205000	58800000	62310000	53287000	57091000	68344000	71566000	73505000	63927000	70337000	74516000	62176000	CD630_11220	+	CD1120	4	4	4	4	-0.265826		-0.0665172		-0.0641192		CD630_11220	Transcriptional regulator, RmlC-type	Transcriptional regulators of unknown targets	Cytoplasmic
27817000	56029000	31754000	36937000	39805000	28410000	35184000	36459000	51313000	29419000	37279000	30037000	29889000	39448000	30233000	44063000	CD630_11230	+	0	4	4	4	4	-0.125196		-0.0430942		-0.086772		CD630_11230	Putative phosphoesterase (EC 3.-.-.-)	Phosphate Metabolism	Cytoplasmic
23726000	23967000	18364000	18912000	32605000	28802000	21949000	25967000	29807000	16126000	19289000	20750000	19486000	21114000	21939000	29158000	CD630_11240	+	0	4	4	4	4	0.363588		0.0169303		0.109938		CD630_11240	Uncharacterized protein	Uncharacterized proteins	Cytoplasmic
442130000	469760000	528280000	531190000	433920000	528670000	450030000	506990000	420740000	477010000	502090000	516260000	478050000	466340000	463050000	522150000	CD630_11250	+	0	4	4	4	4	-0.038378		-0.0410184		-0.0308969		CD630_11250	putative nitroreductase-like oxidoreductase	Nitrogen metabolism	Cytoplasmic
328290000	299220000	297830000	282440000	350240000	299360000	300480000	304290000	320280000	315200000	307360000	315980000	323420000	310100000	314950000	335790000	CD630_11280	+	CD1128	4	4	4	4	0.0546053		0.0597143		0.0885796		polA	DNA polymerase I (EC 2.7.7.7)	DNA replication	Cytoplasmic
50458000	49912000	50047000	46522000	49422000	50887000	49972000	47261000	46140000	48980000	45240000	57563000	59825000	49545000	53036000	50877000	CD630_11290	+	CD1128	4	4	4	4	0.00441058		0.00719044		0.11502		coaE	Dephospho-CoA kinase (EC 2.7.1.24) (Dephosphocoenzyme A kinase)	Pantothenate and coenzyme A	Cytoplasmic
11988000	12486000	20505000	18198000	17077000	13460000	8214000	11297000	22810000	14859000	11003000	17297000			11343000	15468000	CD630_11300	+	CD1128	4	4	4	2	-0.336087		0.0623888				CD630_11300	Putative lytic transglycosylase-like protein (EC 3.2.1.-)	Biosynthesis and degradation of surface polysaccharides and lipopolysaccharides	Unknown
115820000	111030000	118200000	121220000	116320000	112040000	133260000	119420000	155430000	115550000	134910000	127350000	116000000	120130000	115490000	124550000	CD630_11310	+	CD1128	4	4	4	4	0.0449913		0.193619		0.0303111		CD630_11310	Putative solute-binding lipoprotein	Uptake of amino acids	Cellwall
50255000	49871000	61381000	126790000	34853000	65289000	42926000	70567000	31984000	48300000	45035000	46046000	41994000	55661000	76560000	60652000	CD630_11320	+	CD1128	4	4	4	4	-0.432408		-0.750483		-0.295712		copZ	copper chaperone CopZ	Cation transporters	Cytoplasmic
348890000	400290000	315570000	245780000	157660000	263010000	365160000	437810000		366840000	226580000	252610000		466010000	290100000	306060000	CD630_11340	+	CD1134	4	4	3	3	-0.0989712		-0.216332		0.111902		gloA	Lactoylglutathione lyase (EC 4.4.1.5)	Oxidative stress	Cytoplasmic
151640000	225340000	184570000	129320000	189970000	232730000	210300000	160970000	258440000	241720000	197830000	160980000	198220000	256970000	213580000	203860000	CD630_11350	+	CD1134	4	4	4	4	0.20067		0.314193		0.336956		CD630_11350	Putative SH3-domain protein	Peptidoglycan turnover	Cellwall
963060000	876520000	981960000	1104900000	883080000	836160000	949040000	954470000	1226500000	871000000	845220000	875940000	723880000	930450000	762920000	1219200000	CD630_11370	+	CD1137	4	4	4	4	-0.116137		-0.0401554		-0.110691		rnfC	Ion-translocating oxidoreductase complex subunit C (EC 7.-.-.-) (Rnf electron transport complex subunit C)	Electron transfer	Cytoplasmic
300810000	447420000	408820000	404250000	390460000	298110000	347530000	307450000	640500000	390070000	401600000	296810000	308560000	338700000	186060000	394240000	CD630_11380	+	CD1137	4	4	4	4	-0.216698		0.147173		-0.346954		rnfD	Ion-translocating oxidoreductase complex subunit D (EC 7.-.-.-) (Rnf electron transport complex subunit D)	Electron transfer	Cytoplasmic membrane
559430000	539140000	594040000	644720000	643090000	559060000	627000000	542920000	1108100000	619500000	634160000	568580000	507620000	519400000	482090000	591270000	CD630_11390	+	CD1137	4	4	4	4	0.0212851		0.326207		-0.154211		rnfG	Ion-translocating oxidoreductase complex subunit G (EC 7.-.-.-) (Rnf electron transport complex subunit G)	Electron transfer	Unknown
243630000	172120000	203870000	96398000	265870000	197010000	188450000	171500000	300850000	170840000	199780000	180150000	73092000	156100000	144860000	24375000	CD630_11400	+	CD1137	4	4	4	4	0.200599		0.250214		-0.84568		rnfE	Ion-translocating oxidoreductase complex subunit E (EC 7.-.-.-) (Rnf electron transport complex subunit E)	Electron transfer	Cytoplasmic membrane
		179030000						187260000	121650000		140740000					CD630_11410	+	CD1137	2	0	3	0							rnfA	Ion-translocating oxidoreductase complex subunit A (EC 7.-.-.-) (Rnf electron transport complex subunit A)	Electron transfer	Cytoplasmic membrane
576970000	639830000	647950000	703050000	639390000	554290000	619250000	646600000	929130000	656700000	624730000	646920000	530860000	650730000	495950000	661400000	CD630_11420	+	CD1137	4	4	4	4	-0.0621502		0.154211		-0.134678		rnfB	Ion-translocating oxidoreductase complex subunit B (EC 7.-.-.-) (Rnf electron transport complex subunit B)	Electron transfer	Unknown
83454000	70071000	71514000	83589000	84049000	74403000	79318000	89153000	85019000	82749000	76970000	80144000	93483000	91364000	89278000	92717000	CD630_11430	+	CD1137	4	4	4	4	0.0830819		0.0740469		0.24929		CD630_11430	dTTP/UTP pyrophosphatase (dTTPase/UTPase) (EC 3.6.1.9) (Nucleoside triphosphate pyrophosphatase) (Nucleotide pyrophosphatase) (Nucleotide PPase)	Cell Division	Cytoplasmic
2205600000	2150400000	2322000000	2212000000	2508600000	2121300000	2456600000	2058200000	2352800000	2501500000	2413100000	2319400000	2255100000	2380400000	2170800000	2583800000	CD630_11450	+	CD1137	4	4	4	4	0.0407524		0.108866		0.0789571		mreB2	Rod shape-determining protein MreB	Cell Division	Cytoplasmic
100650000	108880000	127320000	118980000	120400000	117440000	140890000	128210000	183690000	121020000	115170000	119800000	114870000	115390000	95495000	146450000	CD630_11460	+	CD1137	4	4	4	4	0.153319		0.243608		0.0509174		mreC	Cell shape-determining protein MreC (Cell shape protein MreC)	Cell Division	Unknown
80606000	82937000	80018000	82374000	88378000	74774000	77357000	81840000	130140000	80117000	87501000	88845000	79592000	89890000	70794000	94167000	CD630_11480	+	CD1137	4	4	4	4	-0.0159608		0.246269		0.0371761		CD630_11480	Putative penicillin-binding protein with a N-terminal TonB-box (EC 2.4.1.129)	Antibiotic resistance	Cytoplasmic membrane
88807000	95432000	75982000	86596000	106850000	116390000	51730000	91612000	94549000	80660000	95966000	109330000	112910000	50898000	90022000	48521000	CD630_11490	+	CD1137	4	4	4	4	0.0799613		0.133741		-0.19795		minC	Septum site-determining protein MinC	Cell Division	Cytoplasmic
792680000	797890000	754020000	836890000	898200000	729390000	805140000	841640000	817650000	807910000	701560000	817010000	751800000	768760000	860890000	807110000	CD630_11500	+	CD1137	4	4	4	4	0.0415193		-0.0170372		0.00320698		minD	septum site-determining protein MinD (cell division inhibitor MinD)	Cell Division	Cytoplasmic membrane
59004000	33498000	50028000	41623000	61138000	53497000	62510000	59683000	41887000	44884000	50651000	53758000	45066000	43810000	52878000	55635000	CD630_11510	+	CD1137	4	4	4	4	0.362935		0.0540267		0.100137		minE	Cell division topological specificity factor	Cell Division	Cytoplasmic
201770000	232130000	272610000	258340000	235840000	254680000	268290000	234850000	360500000	212890000	282110000		264650000	300110000	174020000	285160000	CD630_11520	+	CD1137	4	4	3	4	0.0424476		0.241501		0.0857546		mrdB	Rod shape-determining protein MrdB	Cell Division	Cytoplasmic membrane
337550000	281020000	332510000	421960000	312950000	321960000	262390000	354550000	299080000	333400000	319370000	361640000	347350000	313970000	367950000	334630000	CD630_11530	+	CD1137	4	4	4	4	-0.133312		-0.0639684		-0.00963578		mgsA	Methylglyoxal synthase (MGS) (EC 4.2.3.3)	Central energy metabolism	Cytoplasmic
199050000	186390000	214280000	173890000	196160000	153170000	225540000	176370000	217310000	215390000	182840000	158540000	164620000	208330000	155610000	206070000	CD630_11560	+	0	4	4	4	4	-0.0423326		0.000876231		-0.0745886		CD630_11560	Uncharacterized protein	Uncharacterized proteins	Unknown
1760800000	1714500000	1638100000	2082900000	1801900000	1687100000	1680800000	1796500000	1489800000	1496300000	1514300000	1727600000	1590700000	1565000000	1651100000	1908800000	CD630_11570	-	0	4	4	4	4	-0.0468627		-0.208486		-0.099739		fprA	flavo-diiron protein FprA	Oxidative stress	Cytoplasmic
277630000	236430000	232160000	264440000	273320000	220090000	234880000	249490000	257920000	240160000	244610000	284140000	273410000	241080000	227600000	262150000	CD630_11580	+	CD1158	4	4	4	4	-0.0477159		0.0228996		-0.00919364		CD630_11580	Putative radical SAM-superfamily protein	Uncharacterized proteins	Cytoplasmic
196200000	151940000	177500000	230120000	167210000	179680000	184910000	200530000	175010000	171220000	185000000	201660000	180800000	146650000	185220000	190750000	CD630_11590	+	CD1158	4	4	4	4	-0.0454343		-0.0443315		-0.103542		CD630_11590	Uncharacterized protein	Uncharacterized proteins	Cytoplasmic
165200000	159620000	173280000	150230000	177420000	144220000	170540000	158710000	185000000	172580000	160080000	164440000	206170000	194840000	164170000	177330000	CD630_11600	+	CD1158	4	4	4	4	0.00568542		0.0732549		0.195682		rng	Ribonuclease G (RNase G) (Cytoplasmic axial filament protein) (EC 3.1.4.-)	RNA processing and modification	Cytoplasmic
4667500000	5203600000	4767700000	5821500000	4840200000	6761900000	4888300000	5392200000	5117200000	4491200000	5023300000	4827800000	6460200000	5448700000	5729600000	5370500000	CD630_11610	+	CD1158	4	4	4	4	0.0969569		-0.0723527		0.169371		rplU	50S ribosomal protein L21	Ribosome biogenesis	Unknown
	41655000	42901000	47362000	55956000	48542000	52792000	70409000	42738000				36380000	47409000		41501000	CD630_11620	+	CD1158	3	4	1	4	0.372449				-0.0743702		CD630_11620	Putative ribosome-associated protein	Ribosome biogenesis	Cytoplasmic
3357300000	3835200000	3184100000	4024500000	4222700000	4280000000	4369700000	4628500000	3807400000	4306100000	3765400000	4401700000	4315100000	4305400000	5118600000	4490000000	CD630_11630	+	CD1158	4	4	4	4	0.28125		0.176975		0.340064		rpmA	50S ribosomal protein L27	Ribosome biogenesis	Cytoplasmic
121470000	119640000	113500000	122030000	146160000	117570000	133730000	116810000	151780000	146020000	139370000	143920000	133720000	155630000	127460000	156390000	CD630_11640	+	CD1158	4	4	4	4	0.109626		0.285862		0.266139		obg	GTPase Obg (EC 3.6.5.-) (GTP-binding protein Obg)	Ribosome biogenesis	Cytoplasmic
310890000	345570000	290990000	333040000	349900000	375580000	294420000	310870000	371010000	391040000	308010000	407210000	411540000	383440000	394330000	295910000	CD630_11650	+	CD1158	4	4	4	4	0.0555653		0.206238		0.213981		CD630_11650	Rna-binding protein, yhby family	Ribosome biogenesis	Cytoplasmic
62105000	68352000	60279000	70261000	87141000	74074000	82894000	76921000	62983000	58634000	61163000	70718000	77637000	81026000	76747000	83770000	CD630_11660	+	0	4	4	4	4	0.298675		-0.0420589		0.290337		hom1	Homoserine dehydrogenase (HDH) (EC 1.1.1.3)	Lysine, threonine, methionine and cysteine metabolism	Cytoplasmic
65297000	45613000	55508000	71848000	68104000	50469000	60388000	54449000	58949000	54853000	56436000	52926000	61698000	53497000	54373000	44719000	CD630_11690	+	0	4	4	4	4	-0.0297067		-0.0944688		-0.153029		CD630_11690	Transcriptional regulator, GntR family	Transcriptional regulators of unknown targets	Cytoplasmic
14081000	15279000	12541000	13676000	14714000	12231000	15276000	13740000	12257000	11087000	12742000	14828000	16199000	12647000	15425000	16209000	CD630_11740	-	0	4	4	4	4	0.00993378		-0.126426		0.12197		tmcAL	tRNA(Met) cytidine acetate ligase (EC 6.3.4.-)	tRNA metabolism	Unknown
4951400000	5302500000	4769900000	5276200000	4771600000	4581400000	4961900000	5102300000	4537800000	4924200000	4689800000	4618400000	4884300000	4416500000	4745600000	5047000000	CD630_11750	+	CD1175	4	4	4	4	-0.0641446		-0.113036		-0.0884057		ackA	Acetate kinase (EC 2.7.2.1) (Acetokinase)	Fermentation	Cytoplasmic
212040000	153970000	132880000	147780000	195540000	186590000	183600000	174170000	137150000	156230000	169760000	149680000	204980000	240210000	213030000	205860000	CD630_11760	+	CD1175	4	4	4	4	0.194301		-0.0775663		0.418135		CD630_11760	Uncharacterized protein	Uncharacterized proteins	Cytoplasmic
933510000	1220700000	1062500000	1283000000	1127900000	801980000	1421400000	1010500000	1297700000	1073500000	1259000000	927660000	1084000000	1673000000	913920000	1219800000	CD630_11761	+	CD1175	4	4	4	4	-0.044915		0.0185246		0.120215		rpmF	50S ribosomal protein L32	Ribosome biogenesis	Cytoplasmic
1741200000	1424300000	1497800000	1763200000	1456800000	1343600000	1571600000	1538700000	1585400000	1515700000	1507500000	1544900000	1685200000	1458600000	1539500000	1804000000	CD630_11770	+	CD1177	4	4	4	4	-0.120704		-0.062626		0.0135849		fapR	fatty acid and phospholipid biosynthesis regulator	Lipid metabolism	Cytoplasmic
139850000	154850000	175380000	191480000	161810000	130670000	145200000	180110000	146990000	150950000	138890000	149120000	142230000	147860000	128800000	155420000	CD630_11780	+	CD1177	4	4	4	4	-0.0987555		-0.175094		-0.204042		plsX	Phosphate acyltransferase (EC 2.3.1.274) (Acyl-ACP phosphotransacylase) (Acyl-[acyl-carrier-protein]--phosphate acyltransferase) (Phosphate-acyl-ACP acyltransferase)	Lipid metabolism	Cytoplasmic
833940000	680350000	692990000	851250000	737480000	754820000	734250000	868470000	713670000	773180000	684240000	825230000	752360000	775650000	803570000	905030000	CD630_11790	+	CD1177	4	4	4	4	0.0171103		-0.0296467		0.0816451		fabH	3-oxoacyl-[acyl-carrier-protein] synthase 3 (EC 2.3.1.180) (3-oxoacyl-[acyl-carrier-protein] synthase III) (Beta-ketoacyl-ACP synthase III) (KAS III)	Lipid metabolism	Cytoplasmic
1152600000	1084500000	1132700000	1052300000	1244700000	1016500000	1210100000	1152100000	1389200000	1104500000	1044800000	1208900000	1209500000	1245800000	993360000	1191500000	CD630_11800	+	CD1177	4	4	4	4	0.0642225		0.102406		0.0694429		fabK	Enoyl-(Acyl-carrier-protein) reductase II (EC 1.3.1.9)	Lipid metabolism	Cytoplasmic
865870000	781730000	745170000	769430000	856920000	720290000	767870000	822210000	769870000	743300000	671190000	750530000	745680000	843540000	733980000	797550000	CD630_11810	+	CD1177	4	4	4	4	0.00232035		-0.107622		-0.0190358		fabD	Malonyl CoA-acyl carrier protein transacylase (EC 2.3.1.39)	Lipid metabolism	Cytoplasmic
3066200000	2667300000	2785400000	3353800000	3204600000	2784300000	3008200000	3321100000	3226800000	2919100000	3009800000	3222500000	2775700000	3178300000	2914700000	3175900000	CD630_11820	+	CD1177	4	4	4	4	0.0531434		0.0601535		0.0207384		fabG	3-oxoacyl-[acyl-carrier protein] reductase (3-ketoacyl-acyl carrier protein reductase) (EC 1.1.1.100)	Lipid metabolism	Cytoplasmic
													273570000		94233000	CD630_11830	+	CD1177	1	1	0	2							acpP1	Acyl carrier protein (ACP)	Lipid metabolism	Cytoplasmic
4270300000	3639300000	3666000000	4144600000	4046600000	4277700000	3946900000	4953300000	3644200000	3794100000	3750000000	4309600000	4405600000	3930500000	4358500000	4455100000	CD630_11840	+	CD1177	4	4	4	4	0.131843		-0.0205468		0.125564		fabF	3-oxoacyl-[acyl-carrier-protein] synthase 2 (EC 2.3.1.179)	Lipid metabolism	Cytoplasmic membrane
	13729000	14542000			14143000	5789600		17995000	11264000	16483000	19827000	13142000	12120000	16356000	13187000	CD630_11850	+	0	2	2	4	4							CD630_11850	Putative diguanylate kinase signaling protein	C-di-XMP signaling	Cytoplasmic membrane
42613000	24904000	32474000	39497000	42640000	36984000	32839000	23843000	31303000	30575000	30108000	41772000	28800000	33833000		34562000	CD630_11860	+	0	4	4	4	4	-0.0332919		-0.0605158		-0.10615		CD630_11860	Transcriptional regulator, sigma-54-dependent	RpoN dependent stress reponse	Cytoplasmic
414110000	332600000	324190000	415830000	382950000	408900000	396700000	430200000	306380000	359790000	382410000	412740000	404630000	320830000	356300000	419280000	CD630_11900	+	0	4	4	4	4	0.122738		-0.0248705		0.0138198		CD630_11900	Putative acetyltransferase (EC 2.3.1.-)	Protein modification and repair	Unknown
66143000	64970000	61291000	73795000	66232000	59739000	67913000	73572000	59011000	65301000	70614000	71403000	73516000	71153000	69503000	67295000	CD630_11910	+	0	4	4	4	4	0.00679642		0.000704377		0.0804606		fbp	Fructose-1,6-bisphosphatase class 3 (FBPase class 3) (EC 3.1.3.11) (D-fructose-1,6-bisphosphate 1-phosphohydrolase class 3)	Central energy metabolism	Cytoplasmic
771520000	611950000	582650000	786000000	589700000	678280000	569790000	623540000	628400000	725300000	646970000	823780000	800140000	686990000	742770000	691330000	CD630_12000	+	CD1192	4	4	4	4	-0.161117		0.0374266		0.0860326		CD630_12000	alkaline shock protein	Uncharacterized proteins	Unknown
344540000	268100000	279220000	279160000	412770000	274000000	312170000	263710000	338460000	313210000	301060000	297880000	320850000	285290000	307840000	371260000	CD630_12010	+	CD1192	4	4	4	4	0.108689		0.0948662		0.134272		nusB	Transcription antitermination protein NusB (Antitermination factor NusB)	Transcription	Cytoplasmic
17914000	13148000	13885000	14396000	20081000	15546000	18084000	15351000	20536000	17767000	17813000	20392000	20040000	20817000	19431000	9593800	CD630_12020	+	CD1192	4	4	4	4	0.218814		0.366533		0.235839		gcp1	tRNA N6-adenosine threonylcarbamoyltransferase (EC 2.3.1.234)	tRNA metabolism	Unknown
41496000	51865000	41413000	52904000	58060000	44166000	44755000	45533000	36064000	47798000	52838000	29053000	36185000	37961000	51734000	51240000	CD630_12030	+	CD1192	4	4	4	4	0.0367038		-0.179225		-0.0835324		xseA	Exodeoxyribonuclease 7 large subunit (EC 3.1.11.6) (Exodeoxyribonuclease VII large subunit) (Exonuclease VII large subunit)	Nucleotide base excision repair	Cytoplasmic
229410000	248850000	231470000	192750000	229460000	210670000	238290000	214610000	239460000	250310000	243230000	221860000	240550000	242370000	233040000	199540000	CD630_12050	+	CD1192	4	4	4	4	-0.0151863		0.0813943		0.0206649		ispA	Geranyltranstransferase (EC 2.5.1.10)	Isoprenoid metabolism	Cytoplasmic
82120000	64595000	74437000	73333000	73330000	70774000	76219000	74605000	52619000	79150000	81676000	86449000	78581000	75651000	78283000	78598000	CD630_12070	+	CD1192	4	4	4	4	0.00216865		0.0262585		0.0792445		dxs	1-deoxy-D-xylulose-5-phosphate synthase (EC 2.2.1.7) (1-deoxyxylulose-5-phosphate synthase) (DXP synthase) (DXPS)	Isoprenoid metabolism	Cytoplasmic
90629000	64953000	97471000	67317000	103740000	77185000	95024000	64278000	99805000	81561000	96947000	62474000	73356000	89805000	83624000	76489000	CD630_12080	+	CD1192	4	4	4	4	0.0867586		0.0891312		0.0130184		yqxC	Putative RNA-binding S4-domain protein	Ribosome biogenesis	Cytoplasmic
45797000	41702000	41290000	49813000	53682000	43498000	48402000	45272000	46475000	44911000	50095000	53999000	53867000	41211000	54983000	50589000	CD630_12090	+	CD1192	4	4	4	4	0.0957212		0.130273		0.167933		recN	DNA repair protein RecN (Recombination protein N)	DNA repair associated proteins	Cytoplasmic
24714000	21765000	37439000	45154000	24576000	27215000	38183000	39374000	19577000	31135000	30844000	37687000	23834000	26878000	27506000	28561000	CD630_12110	-	0	4	4	4	4	0.00308168		-0.114271		-0.273548		CD630_12110	Acetyltransferase CD1211 (EC 2.3.1.-) (GCN5-related N-acetyltransferase) (GNAT)	Miscellaneous enzymes proteins involved in metabolic pathways	Unknown
500220000	458360000	468610000	558820000	521390000	424070000	478430000	493580000	369480000	418400000	444010000	454660000	393310000	368730000	374220000	454070000	CD630_12140	+	0	4	4	4	4	-0.0506689		-0.235798		-0.320547		spo0A	Stage 0 sporulation protein A homolog	Sporulation	Cytoplasmic
79637000	62063000	67182000	75642000	68393000	27401000	66615000	72271000	86128000	53103000	62995000	92148000	55028000	63980000	67482000	86552000	CD630_12150	+	CD1215	4	4	4	4	-0.277855		0.0490999		-0.0594275		CD630_12150	Putative thiamine diphosphokinase	Phosphate Metabolism	Cytoplasmic
80986000	66547000	82141000	82808000	95474000	75948000	83429000	86013000	117990000	73479000	78532000	79907000	75728000	82393000	74882000	105800000	CD630_12160	+	CD1215	4	4	4	4	0.125423		0.163203		0.116674		CD630_12160	Uncharacterized protein	Uncharacterized proteins	Unknown
163570000	123680000	118970000	138740000	172110000	134130000	155310000	133410000	152900000	140940000	132450000	137010000	151250000	158260000	136880000	184280000	CD630_12170	+	CD1215	4	4	4	4	0.126642		0.0477531		0.210735		CD630_12170	Putative glycosyl transferase, family 2 (EC 2.4.1.117)	Biosynthesis and degradation of surface polysaccharides and lipopolysaccharides	Cytoplasmic membrane
108610000	98830000	102010000	97617000	127710000	111040000	115980000	112590000	108830000	118390000	111730000	111280000	124670000	113100000	101590000	126270000	CD630_12190	+	CD1215	4	4	4	4	0.199145		0.145396		0.193918		CD630_12190	Uncharacterized protein	Uncharacterized proteins	Unknown
195400000	175530000	190870000	191750000	199050000	203300000	208570000	195680000	196140000	191280000	214820000	192440000	214020000	168440000	194420000	154770000	CD630_12200	+	CD1215	4	4	4	4	0.0981502		0.0766708		-0.0425496		nudF	ADP-ribose pyrophosphatase	NAD and NADP	Cytoplasmic
			7612400		6628200	7358100	10697000					7520100		10079000	8605600	CD630_12220	+	CD1215	4	3	3	4							CD630_12220	tyrosine recombinase, XerD-like	Phage and prophage proteins	Cytoplasmic
72175000	66938000	70387000	67826000	77434000	63788000	76728000	74881000	65696000	70146000	63975000	75405000	79556000	75366000	75443000	75993000	CD630_12230	+	CD1215	4	4	4	4	0.0784854		-0.0109871		0.143636		deoB	Phosphopentomutase (EC 5.4.2.7) (Phosphodeoxyribomutase)	Nucleosides and Nucleotides	Cytoplasmic
249440000	219960000	220610000	219260000	251350000	216230000	255920000	223990000	242760000	223580000	258170000	251350000	270950000	237220000	295470000	247490000	CD630_12240	+	CD1215	4	4	4	4	0.059402		0.101965		0.20916		pupG	Purine nucleoside phosphorylase (EC 2.4.2.1) (Inosine-guanosine phosphorylase)	Purine metabolism	Cytoplasmic
93106000	110710000	96434000	86645000	113150000	115100000	115440000	96814000	106720000	117990000	115010000	121680000	126300000	112070000	116470000	120290000	CD630_12250	+	CD1215	4	4	4	4	0.187213		0.254076		0.29638		pdp	Pyrimidine-nucleoside phosphorylase (EC 2.4.2.2)	Pyrimidine metabolism	Cytoplasmic
66666000	46208000	55874000	71456000	63178000	55697000	61693000	60452000	70250000	51540000	52100000	60055000	52354000	46115000	44173000	62294000	CD630_12260	+	CD1226	4	4	4	4	0.00489269		-0.0380908		-0.229087		mltG	Endolytic murein transglycosylase (EC 4.2.2.-) (Peptidoglycan polymerization terminase)	Peptidoglycan turnover	Unknown
39655000	36378000	46474000	61737000	55455000	42973000	59044000	62866000	51359000	49633000	51863000	56913000	54786000	50820000	53121000	72339000	CD630_12270	+	CD1226	4	4	4	4	0.258101		0.187177		0.326687		CD630_12270	Putative O-methyltransferase (EC 2.1.1.-)	One-carbon metabolism	Cytoplasmic
191620000	160800000	186830000	166970000	187040000	183820000	182100000	179910000	177440000	170070000	189940000	200520000	193850000	191260000	184810000	182360000	CD630_12280	+	CD1226	4	4	4	4	0.0534396		0.0634445		0.0911521		yrrO	putative protease YrrO	Proteins involved in amino acid metabolism	Cytoplasmic
86003000	113470000	131240000	129940000	96227000	105570000	143610000	119120000	115400000	103340000	152490000	135170000	105600000	112290000	78580000	113790000	CD630_12310	-	0	4	4	4	4	0.012082		0.136597		-0.167142		CD630_12310	Putative site-specific recombinase	DNA recombination	Cytoplasmic
60656000	69292000	72454000	80976000	68771000	57537000	64657000	65605000	66829000	57549000	54844000	59978000	74674000	70031000	58877000	63284000	CD630_12320	-	0	4	4	4	4	-0.143375		-0.24451		-0.0866122		CD630_12320	Putative lipoprotein	Transport of unknown substrates	Unknown
		10609000	15359000					18123000	9367100	10910000	18379000	13752000	7626700	17054000	27756000	CD630_12400	+	0	2	0	4	4							vanZ	Teicoplanin resistance protein	Antibiotic resistance	Cytoplasmic membrane
15111000								8621900	14713000					16655000		CD630_12401	-	0	2	1	2	1							CD630_12401	Putative phage protein	Phage and prophage proteins	Cytoplasmic
1234600000	1315600000	1354700000	1343700000	1258800000	1175700000	1390700000	1221600000	1410400000	1481600000	1423600000	1318600000	1419400000	1369600000	1187400000	1438500000	CD630_12460	+	CD1246	4	4	4	4	-0.0565637		0.102278		0.045002		efp	Elongation factor P (EF-P)	Translation	Cytoplasmic
274710000	240960000	293310000	244350000	235360000	164170000	202990000	253320000	249830000	205650000	225400000	291360000	233320000	174090000	170760000	280310000	CD630_12470	+	CD1246	4	4	4	4	-0.299544		-0.115573		-0.295101		CD630_12470	Uncharacterized protein	Uncharacterized proteins	Cytoplasmic
63583000	63851000	49736000		82145000	58407000	52944000	99204000	73285000	75184000	70397000	74544000	62353000	53665000	58505000	72478000	CD630_12480	+	CD1246	4	4	4	4	0.309251		0.312746		0.064345		rnc	Ribonuclease 3 (EC 3.1.26.3) (Ribonuclease III) (RNase III)	RNA processing and modification	Cytoplasmic
26645000	26224000	22742000	24321000	26984000	23639000	25621000	24571000	25955000	31423000	26092000	25765000	32611000	25172000	27862000	30313000	CD630_12490	+	CD1246	4	4	4	4	0.0126917		0.128417		0.214584		CD630_12490	Putative radical SAM-superfamily protein	Protein modification and repair	Cytoplasmic
102030000	99564000	106840000	92330000	121720000	97539000	107820000	91130000	114970000	100530000	110660000	103050000	98067000	102200000	100860000	110400000	CD630_12500	+	CD1246	4	4	4	4	0.0614712		0.0989308		0.0382342		smc	structural maintenance chromosome protein SMC	Cell Division	Cytoplasmic
251070000	242050000	252960000	249440000	251070000	238500000	252850000	241800000	222120000	276640000	245400000	261120000	249460000	266680000	267510000	258290000	CD630_12510	+	CD1246	4	4	4	4	-0.0164695		0.0140752		0.06575		ftsY	Signal recognition particle receptor FtsY (SRP receptor)	Lipoproteins	Cytoplasmic membrane
297160000	275470000	251350000	279190000	328520000	264990000	283880000	267960000	308680000	301600000	309330000	297390000	296750000	346550000	321340000	313850000	CD630_12520	+	CD1246	4	4	4	4	0.0541334		0.141674		0.212786		ffh	Signal recognition particle protein (Fifty-four homolog)	Lipoproteins	Cytoplasmic membrane
7072500000	7861800000	6982600000	9147600000	4152000000	8011700000	7623000000	7416600000	5584700000	7448800000	7623900000	8675000000	8584100000	5865100000	7640100000	5767900000	CD630_12530	+	CD1246	4	4	4	4	-0.191485		-0.0827717		-0.157217		rpsP	30S ribosomal protein S16	Ribosome biogenesis	Cytoplasmic
293000000	225300000	340910000	317680000	334890000	326920000	287360000	324880000	278920000	319500000	337550000	374810000	319190000	313760000	367020000	308850000	CD630_12540	+	CD1246	4	4	4	4	0.114442		0.155446		0.153287		CD630_12540	UPF0109 protein CD630_12540	Transcriptional regulators of unknown targets	Cytoplasmic
338920000	277780000	278810000	363480000	374350000	318940000	267180000	270040000	385320000	322520000	326330000	345190000	336230000	388120000	303450000	424560000	CD630_12550	+	CD1246	4	4	4	4	-0.0330104		0.131732		0.206132		rimM	16S rRNA processing protein RimM	Ribosome biogenesis	Cytoplasmic
					53538000	24734000				40034000						CD630_12560	+	CD1246	1	3	3	3							trmD	tRNA (guanine-N(1)-)-methyltransferase (EC 2.1.1.228) (M1G-methyltransferase) (tRNA [GM37] methyltransferase)	tRNA metabolism	Cytoplasmic
4547800000	4782500000	4913800000	5076400000	4589300000	5401900000	5806300000	5986900000	4435300000	5207700000	5522800000	6130600000	6530500000	4518000000	5838300000	5271600000	CD630_12570	+	CD1246	4	4	4	4	0.173163		0.140477		0.197721		rplS	50S ribosomal protein L19	Ribosome biogenesis	Cytoplasmic
90935000	53918000	65620000	70922000	84881000	79877000	77859000	80368000	66127000	82036000	80007000	82953000	87928000	75976000	83920000	87245000	CD630_12580	+	0	4	4	4	4	0.19887		0.144888		0.251862		CD630_12580	Ribosome biogenesis GTPase A	Ribosome biogenesis	Cytoplasmic
453110000	383000000	477580000	426320000	498430000	427530000	474060000	442830000	446490000	430210000	511080000	498750000	485910000	474150000	479550000	506570000	CD630_12610	+	CD1261	4	4	4	4	0.082843		0.116639		0.16155		nrdZ	Vitamin B12-dependent ribonucleotide reductase (EC 1.17.4.1)	Nucleosides and Nucleotides	Cytoplasmic
30666000	27517000	24854000	22704000	32661000	23566000	23241000	26457000	22760000	17180000	21662000	24183000	19569000	21084000	19129000	22202000	CD630_12620	+	CD1261	4	4	4	4	0.00250825		-0.301738		-0.367121		rnhB	Ribonuclease HII (RNase HII) (EC 3.1.26.4)	RNA processing and modification	Cytoplasmic
417930000	534500000	491690000	462970000	420060000	451580000	458610000	446100000	404950000	514910000	398760000	443350000	442740000	395390000	471440000	437240000	CD630_12630	+	CD1261	4	4	4	4	-0.102457		-0.114184		-0.12665		CD630_12630	putative (S)-2-hydroxy-acid oxidase	Electron transfer	Cytoplasmic
																CD630_12680	-	CD1266	0	0	1	0							CD630_12680	ABC-type transport system, multidrug-family ATP-binding protein (EC 3.6.3.-)	Antibiotic efflux	Cytoplasmic membrane
				15206000	14805000	17111000	15377000	12612000	13883000	14971000	15852000	18509000	17164000	20179000	17045000	CD630_12690	-	CD1266	0	4	4	4	ON		ON		ON		CD630_12690	Two-component response regulator	Signal transduction	Cytoplasmic
60365000	64524000	58941000	62000000	68811000	60607000	67448000	63805000	67338000	60396000	65063000	70181000	65431000	64955000	59419000	72048000	CD630_12740	+	CD1271	4	4	4	4	0.0845691		0.0972811		0.0910961		topA	DNA topoisomerase 1 (EC 5.99.1.2) (DNA topoisomerase I)	DNA replication	Cytoplasmic
1130100000	1085300000	1151500000	1072400000	1215600000	1143600000	1188900000	1077300000	1042400000	1229300000	1356000000	1291500000	1245900000	1058600000	1161600000	1157800000	CD630_12750	+	CD1271	4	4	4	4	0.0592459		0.148092		0.058778		codY	GTP-sensing transcriptional pleiotropic repressor CodY	Carbon starvation	Cytoplasmic
42274000	44784000	42934000	41097000	58924000	44764000	41802000		22655000	51371000	41619000	57356000	43244000	45307000	28217000	55570000	CD630_12760	0	CD1271	4	4	4	4	0.18121		0.0160334		0.0104938		CD630_12760	Putative replication-associated recombination protein a rara	DNA recombination	Cytoplasmic
27306000	34443000	38824000	23593000	49751000	34018000	44186000	33234000	32335000	40470000	31923000	32158000	41964000	45323000	37269000	37917000	CD630_12780	+	CD1271	4	4	4	4	0.376483		0.140705		0.38793		iscR	Transcriptional regulator, Rrf2 family (Transcriptional regulator of cysteine biosynthesis)	Iron-sulfur cluster	Unknown
809920000	802910000	888840000	839560000	736170000	870570000	854790000	833080000	707490000	772670000	833930000	894540000	832970000	716410000	780970000	743050000	CD630_12790	+	CD1271	4	4	4	4	-0.0202716		-0.0584219		-0.120544		iscS2	Cysteine desulfurase IscS (EC 2.8.1.7)	Iron-sulfur cluster	Cytoplasmic
133300000	110020000	136320000	124380000	115250000	120560000	111150000	146050000	134260000	131300000	113250000	148720000	107360000	144690000	100390000	98708000	CD630_12800	+	CD1271	4	4	4	4	-0.0318641		0.0657722		-0.15988		CD630_12800	Fe-s iron-sulfur cluster assembly protein, nifu family	Iron-sulfur cluster	Unknown
190660000	226450000	183390000	202300000	322480000	230480000	237190000	218230000	221740000	250870000	239720000	250670000	252190000	238350000	222060000	262580000	CD630_12810	+	0	4	4	4	4	0.328927		0.262495		0.280628		mnmA	tRNA-specific 2-thiouridylase MnmA (EC 2.8.1.13)	tRNA metabolism	Cytoplasmic
877640000	835520000	750470000	780700000	990700000	766850000	851000000	825470000	837370000	798240000	783260000	852150000	941150000	848230000	803000000	927430000	CD630_12820	+	CD1282	4	4	4	4	0.0819779		0.01182		0.117577		alaS	Alanine--tRNA ligase (EC 6.1.1.7) (Alanyl-tRNA synthetase) (AlaRS)	tRNA metabolism	Cytoplasmic
20435000		18145000	13968000	23582000	21269000	19740000	25997000	25111000	17652000	18871000	18962000	19640000	24264000	18439000	20104000	CD630_12830	+	CD1282	3	4	4	4	0.370647		0.202035		0.234794		CD630_12830	UPF0297 protein CD630_12830	Uncharacterized proteins	Cytoplasmic
35746000	38183000	39982000	48536000	41828000	39971000	48706000	37510000	77895000	40312000	41839000	42442000	36741000	40409000	34136000	50855000	CD630_12840	+	CD1282	4	4	4	4	0.0486209		0.317867		-0.00272015		CD630_12840	Putative membrane protein	Putative membrane protein	Cytoplasmic membrane
74789000	54225000	65882000	69494000	57595000	54655000	54492000	59075000	65762000	64405000	59230000	60104000	51047000	57657000	60421000	79455000	CD630_12850	+	CD1282	4	4	4	4	-0.227514		-0.083622		-0.0889574		CD630_12850	putative holliday junction resolvase	Repair by homologous recombination	Cytoplasmic
213090000	182660000	197700000	245490000	223000000	211130000	213560000	259780000	167770000	187180000	195940000	254790000	228410000	227790000	230000000	207650000	CD630_12870	+	0	4	4	4	4	0.113282		-0.0583607		0.0914651		fur	Transcriptional regulator, Fur family	Iron	Cytoplasmic
1803000000	1594100000	1571400000	1624800000	1687400000	1491600000	1586800000	1450400000	1733000000	1572000000	1537300000	1584100000	1610700000	1521400000	1457000000	1535300000	CD630_12890	+	0	4	4	4	4	-0.0849678		-0.0369899		-0.106432		rnj	Ribonuclease J (RNase J) (EC 3.1.-.-)	RNA processing and modification	Cytoplasmic
												11219000		11526000		CD630_12920	-	0	0	0	0	2							CD630_12920	peptidyl-tRNA hydrolase	tRNA metabolism	Cytoplasmic
		44605000	44002000					64884000	44829000	53441000	41048000		40313000	56713000		CD630_12940	+	CD1294	3	0	4	2	OFF						CD630_12940	Putative membrane-associated peptidase, M25 family	Putative membrane protein	Cytoplasmic membrane
30234000	24749000	24311000	23170000	26127000	22799000	16890000	32021000	27460000	21262000	23431000	29746000	27566000	29734000	24806000	29636000	CD630_12950	+	CD1294	4	4	4	4	-0.066665		-0.00797722		0.125054		scpA	Segregation and condensation protein A	Cell Division	Cytoplasmic
54759000	70123000	57598000	48439000	60751000	51729000	46895000	51238000	55272000	50099000	66847000	58436000	50047000	59013000	51581000	54318000	CD630_12960	+	CD1294	4	4	4	4	-0.132792		-0.00165657		-0.103325		scpB	Segregation and condensation protein B	Cell Division	Cytoplasmic
29395000	25384000	30795000	31772000	38424000	14593000	23091000	33380000	24546000	23656000	24041000	25096000	26264000	27050000	25338000	24434000	CD630_12990	+	0	4	4	4	4	-0.0999959		-0.269679		-0.18692		CD630_12990	Transcriptional regulator, MarR family	Transcriptional regulators of unknown targets	Cytoplasmic
152970000	148200000	137230000	153200000	213620000	159410000	161680000	149450000	153370000	146660000	146370000	151590000	175110000	156110000	145100000	176000000	CD630_13000	+	0	4	4	4	4	0.209712		0.0154993		0.140958		pepA	Probable cytosol aminopeptidase (EC 3.4.11.1) (Leucine aminopeptidase) (LAP) (EC 3.4.11.10) (Leucyl aminopeptidase)	Protein degradation	Cytoplasmic
37369000	48250000	47352000	51835000	55388000	67083000	69917000	76031000	62539000	73792000	63682000	68989000	61143000	66167000	71623000	66612000	CD630_13020	-	0	4	4	4	4	0.538475		0.541605		0.522945	0.0351738	CD630_13020	Putative MazG-like pyrophosphohydrolase	Phosphate Metabolism	Cytoplasmic
264060000	208290000	252980000	285420000	191720000	219670000	241830000	223940000	218720000	240880000	251610000	228340000	247180000	191200000	253280000	257200000	CD630_13030	-	0	4	4	4	4	-0.204514		-0.105384		-0.0911591		npdA	NAD-dependent protein deacetylase (EC 3.5.1.-) (Regulatory protein SIR2 homolog)	Regulation of protein activity	Unknown
40574000	66888000	60965000	47689000	66796000	82327000	69305000	67709000	57235000	68394000	71465000	58645000	64788000	75182000	63880000	64102000	CD630_13040	+	0	4	4	4	4	0.4049		0.242866		0.310169		acd	Acd (Mannosyl-glycoprotein endo-beta-N-acetylglucosamidase) (EC 3.2.1.96)	Amino sugar metabolism	Extracellular
113290000	87153000	87147000	77955000	70360000	62034000	77034000	83240000	73725000	77195000	79834000	87128000	87475000	63431000	76101000	93896000	CD630_13050	+	CD1305	4	4	4	4	-0.320784		-0.201558		-0.187912		polC	DNA polymerase III PolC-type (PolIII) (EC 2.7.7.7)	DNA replication	Cytoplasmic
261830000	178450000	257400000	218580000	274630000	242180000	232790000	291280000	254270000	230900000	232110000	262030000	295680000	274840000	270080000	287000000	CD630_13060	+	CD1305	4	4	4	4	0.183975		0.0960086		0.299426		rimP	Ribosome maturation factor RimP	Ribosome biogenesis	Cytoplasmic
686830000	555790000	646820000	752000000	748740000	711810000	646520000	811890000	705590000	701200000	682530000	718510000	771960000	718410000	659560000	748100000	CD630_13070	+	CD1305	4	4	4	4	0.14413		0.088131		0.133748		nusA	transcription elongation protein	Transcription	Cytoplasmic
238250000	156510000	164250000	298030000	239440000	176330000	186060000	297000000	237770000	181420000	261900000	239160000	221300000	190650000	219570000	159740000	CD630_13071	+	CD1305	4	4	4	4	0.0686857		0.102663		-0.115211		CD630_13071	Uncharacterized protein	Uncharacterized proteins	Cytoplasmic
124690000	139950000	126720000	125000000	141730000	143730000	136870000	134900000	135890000	139510000	137160000	132360000	160240000	137580000	148950000	130000000	CD630_13080	+	CD1305	4	4	4	4	0.109896		0.0776672		0.159619		CD630_13080	Ribosomal protein L7Ae/L30e/S12e/Gadd45	Ribosome biogenesis	Cytoplasmic
1558700000	1493000000	1394000000	1490100000	1664200000	1543600000	1585800000	1708000000	1652800000	1608900000	1583600000	1709200000	1755000000	1734100000	1740300000	1870000000	CD630_13090	+	CD1305	4	4	4	4	0.131352		0.143043		0.258255	0.0219615	infB	Translation initiation factor IF-2	Translation	Cytoplasmic
284130000	241390000	299180000	269600000	277810000	234350000	309650000	298810000	315450000	320670000	336530000	378280000	333170000	273910000	282800000	308920000	CD630_13100	+	CD1305	4	4	4	4	0.0342888		0.303945		0.131583		rbfA	Ribosome-binding factor A	Ribosome biogenesis	Cytoplasmic
63949000	65352000	66212000	67708000	70669000	65647000	62727000	57650000	76037000	81744000	75869000	80320000	74992000	61544000	82553000	72467000	CD630_13140	+	CD1314	4	4	4	4	-0.0362306		0.254352		0.147498		truB	tRNA pseudouridine synthase B (EC 5.4.99.25) (tRNA pseudouridine(55) synthase) (Psi55 synthase) (tRNA pseudouridylate synthase) (tRNA-uridine isomerase)	tRNA metabolism	Cytoplasmic
92082000	93242000	89267000	84369000	113880000	85068000	102180000	86074000	114410000	99401000	104760000	103420000	95634000	116150000	101040000	115990000	CD630_13150	+	CD1314	4	4	4	4	0.109263		0.233389		0.256529		ribC	Riboflavin biosynthesis protein [Includes: Riboflavin kinase (EC 2.7.1.26) (Flavokinase); FMN adenylyltransferase (EC 2.7.7.2) (FAD pyrophosphorylase) (FAD synthase)]	Riboflavin	Cytoplasmic
3074200000	3022300000	3384400000	3474800000	2305900000	3237300000	3111500000	3591500000	2500300000	3629000000	3192700000	4115700000	3236600000	2670700000	3602500000	2258300000	CD630_13160	+	CD1314	4	4	4	4	-0.0812528		0.0526993		-0.138706		rpsO	30S ribosomal protein S15	Ribosome biogenesis	Cytoplasmic
83360000	91850000	95969000	89598000	113700000	62681000	93283000	74853000	111110000	95118000	89468000	87988000	84631000	92915000	100670000	88901000	CD630_13170	+	0	4	4	4	4	-0.0665322		0.0888112		0.0251326		CD630_13170	Uncharacterized protein DegV family	DNA internalization-related cluster	Cytoplasmic
1180300000	1075000000	1009400000	1219600000	1141900000	1071700000	1194600000	1086700000	1139900000	1076000000	1038500000	1144300000	1177100000	1147400000	1063700000	1179700000	CD630_13180	+	0	4	4	4	4	0.00340622		-0.0278056		0.0266483		pnp	Polyribonucleotide nucleotidyltransferase (EC 2.7.7.8) (Polynucleotide phosphorylase) (PNPase)	RNA processing and modification	Cytoplasmic
166560000	122020000	119450000	130250000	174710000	130880000	141150000	148000000	137290000	138700000	128910000	146060000	175800000	158120000	145250000	167150000	CD630_13200	+	CD1319	4	4	4	4	0.143902		0.0335908		0.263892		CD630_13200	Putative peptidase, M16 family	Lysine, threonine, methionine and cysteine metabolism	Cytoplasmic
687670000	592540000	594800000	623070000	665320000	600870000	558810000	594840000	605250000	578590000	620390000	636830000	711510000	652950000	676790000	622450000	CD630_13220	+	CD1319	4	4	4	4	-0.045908		-0.0333119		0.0926119		dapG	Aspartokinase (EC 2.7.2.4)	Lysine, threonine, methionine and cysteine metabolism	Cytoplasmic
140790000	116140000	120520000	114080000	156520000	117170000	144440000	119000000	178550000	135370000	150130000	138330000	144150000	140850000	127670000	146610000	CD630_13240	+	CD1319	4	4	4	4	0.127992		0.293394		0.186291		ftsK	DNA FtsK/SpoIIIE translocase	DNA recombination	Cytoplasmic membrane
106860000	80543000	84129000	100700000	113540000	93172000	100070000	96059000	100940000	78303000	104240000	102660000	104600000	74007000	100800000	100350000	CD630_13250	+	CD1319	4	4	4	4	0.114008		0.0529331		0.0288745		selU	tRNA 2-selenouridine synthase	tRNA metabolism	Cytoplasmic
196430000	157450000	175290000	184880000	200030000	182190000	203840000	180690000	195320000	181300000	205500000	200500000	225960000	197680000	174760000	208130000	CD630_13260	+	CD1319	4	4	4	4	0.102731		0.132287		0.175703		rimO	Ribosomal protein S12 methylthiotransferase RimO (S12 MTTase) (S12 methylthiotransferase) (EC 2.8.4.4) (Ribosomal protein S12 (aspartate-C(3))-methylthiotransferase) (Ribosome maturation factor RimO)	Ribosome biogenesis	Cytoplasmic
46503000	39154000	21411000	38602000	49322000	67185000	52324000	48719000	61903000	94677000	54229000	47571000	78826000	33717000	20878000	38736000	CD630_13270	+	CD1319	4	4	4	4	0.578643		0.826791		0.241021		pgsA	CDP-diacylglycerol--glycerol-3-phosphate 3-phosphatidyltransferase (EC 2.7.8.5)	Phospholipid metabolism	Cytoplasmic membrane
488370000	453580000	514730000	600180000	554020000	502990000	513480000	498440000	486430000	487270000	477280000	479850000	531410000	515910000	486660000	499070000	CD630_13280	+	0	4	4	4	4	0.00844123		-0.0912225		-0.0167979		recA	Protein RecA (Recombinase A)	SOS response	Cytoplasmic
313050000	320730000	326310000	263440000	295280000	268400000	308630000	267910000	383530000	295330000	323860000	268010000	287090000	263470000	243500000	302120000	CD630_13290	0	0	4	4	4	4	-0.101737		0.054608		-0.158565		rny	Ribonuclease Y (RNase Y) (EC 3.1.-.-)	RNA processing and modification	Cytoplasmic
77189000	107800000	98629000	97676000	102330000	106700000	107490000	95785000	96479000	103090000	101790000	94169000	108290000	107080000	94368000	95011000	CD630_13300	+	0	4	4	4	4	0.112808		0.052876		0.0861237		CD630_13300	DNA helicase (EC 3.6.4.12)	DNA replication	Cytoplasmic
38981000	63920000	53524000	29389000	51085000	54510000	66432000	64106000	78686000	61003000	45066000	70624000	69988000	52239000	56015000	49796000	CD630_13310	-	0	4	4	4	4	0.34574		0.458781		0.295415		sip3	Signal peptidase I (EC 3.4.21.89)	Sec secretion	Cellwall
				14772000	12063000	18275000							14865000		15779000	CD630_13320	-	0	0	3	0	2	ON						uppP1	Undecaprenyl-diphosphatase 1 (EC 3.6.1.27) (Bacitracin resistance protein 1) (Undecaprenyl pyrophosphate phosphatase 1)	Peptidoglycan turnover	Cytoplasmic membrane
110190000	117270000	121650000	99293000	135560000	120860000	115160000	120010000	111520000	116770000	119850000	116920000	112290000	119180000	119070000	116370000	CD630_13330	+	0	4	4	4	4	0.13266		0.0526209		0.0583486		CD630_13330	Putative phage tyrosine recombinase	Phage and prophage proteins	Cytoplasmic
1365000000	1230800000	1461100000	1262100000	1526000000	1402900000	1559700000	1305200000	1299500000	1282000000	1345900000	1184700000	1264700000	1198100000	1402600000	1212800000	CD630_13340	+	0	4	4	4	4	0.123355		-0.057239		-0.0668378		purB	Adenylosuccinate lyase (ASL) (EC 4.3.2.2) (Adenylosuccinase)	Purine metabolism	Cytoplasmic
396020000	369840000	328420000	314180000	394750000	365920000	349600000	352120000	404820000	366190000	303120000	326090000	400250000	372500000	300140000	364240000	CD630_13350	+	0	4	4	4	4	0.0542095		-0.00846507		0.029072		CD630_13350	Transcriptional regulator, MarR family	Transcriptional regulators of unknown targets	Cytoplasmic
	11198000	8914300	15536000			14404000	10929000		9626400	10643000	13930000	11357000	9617300	11697000	10309000	CD630_13370	+	0	4	2	3	4			-0.0598623		-0.145195		CD630_13370	Transcriptional regulator, RpiR family	Amino sugar metabolism	Unknown
55180000	78091000	62964000	78953000	69226000	65279000	82909000	62172000	69252000	68062000	78579000	51198000	61313000	94552000	63342000	56415000	CD630_13380	+	0	4	4	4	4	0.0228746		-0.0430862		0.00227349		malH2	maltose-6*-phosphate glucosidase	Maltose	Cytoplasmic
3011500000	2904500000	2937000000	3059400000	2625400000	2579500000	2671400000	2712800000	2030000000	2479600000	2325100000	2621000000	2398600000	2326700000	2299300000	2340500000	CD630_13390	-	0	4	4	4	4	-0.169884		-0.333208		-0.347098	0.00171365	aspB	Aminotransferase (EC 2.6.1.-)	Glutamine, glutamate, aspartate and asparagine metabolism	Cytoplasmic
33611000	18734000	26263000	44251000	39667000	28933000	30067000	39193000	22021000	22737000	11571000	21893000	35783000	27163000	22588000	27335000	CD630_13400	+	0	4	4	4	4	0.1662		-0.651357		-0.122354		galT	UDP-glucose---hexose-1-phosphate uridylyltransferase	Galactose	Cytoplasmic
83817000	64002000	73521000	84846000	98599000	73911000	77164000	79249000	67046000	67277000	69008000	79813000	86259000	66594000	69174000	71416000	CD630_13410	+	0	4	4	4	4	0.103342		-0.112872		-0.061328		exoA	Exodeoxyribonuclease (EC 3.1.11.2)	Nucleotide base excision repair	Cytoplasmic
	32290000	24209000	31151000	36651000	28805000	34659000	29030000	27745000	25713000	24384000	28690000	35207000	15958000	23216000	30650000	CD630_13420	#N/A	#N/A	3	4	4	4	0.144128		-0.133577		-0.154048		CD630_13420	Putative ribonuclease	#N/A	#N/A
796380000	802350000	783290000	753330000	855890000	812000000	887440000	835650000	702790000	740260000	775750000	789190000	777820000	740710000	917450000	810920000	CD630_13430	+	0	4	4	4	4	0.113076		-0.0598267		0.0504365		glnA	Glutamine synthetase (EC 6.3.1.2)	Glutamine, glutamate, aspartate and asparagine metabolism	Cytoplasmic
40768000	53697000	45119000	36447000	44159000	53724000	47826000	48040000	48202000	53140000	43202000	47619000	47764000	44648000	54167000	44606000	CD630_13440	-	0	4	4	4	4	0.138359		0.126501		0.11914		ugtP2	processive diacylglycerol beta-glucosyltransferase	Biosynthesis and degradation of surface polysaccharides and lipopolysaccharides	Cytoplasmic
13758000	10143000			12895000					12138000	13127000			10195000	12069000		CD630_13450	+	CD1345	2	1	3	3							CD630_13450	Transcriptional regulator, PadR family	Transcriptional regulators of unknown targets	Cytoplasmic
25081000	24563000	16660000	26577000	38425000	20743000	27764000	28034000	28482000	31136000	25822000	22298000	34275000	36742000	28684000	25483000	CD630_13460	+	CD1345	4	4	4	4	0.307752		0.214072		0.430595		CD630_13460	putative membrane protein	Uncharacterized proteins	Cytoplasmic membrane
									16777000		20676000	15069000		21459000	21401000	CD630_13470	+	CD1345	1	0	3	4					ON		CD630_13470	Uncharacterized protein	Uncharacterized proteins	Cytoplasmic membrane
	17595000	17563000	16482000	16353000	16489000		14868000	17154000	14764000	14610000	12209000					CD630_13480	+	CD1345	3	3	4	0	-0.114197		-0.229257		OFF		CD630_13480	Putative lipoprotein	Lipoproteins	Unknown
539050000	539810000	443790000	554910000	502980000	548830000	450340000	516410000	387090000	450120000	468770000	543560000	490420000	446490000	464870000	503570000	CD630_13530	-	0	4	4	4	4	-0.0415637		-0.167724		-0.124834		CD630_13530	Pyridoxal kinase (EC 2.7.1.35)	Pyridoxine	Unknown
10981000000	12639000000	9933700000	11927000000	14541000000	13584000000	11632000000	13190000000	11098000000	11181000000	8796700000	10369000000	11833000000	11240000000	11708000000	13207000000	CD630_13550	+	0	4	4	4	4	0.219294		-0.134067		0.0774192		cspB	Cold shock protein CspB	Universal stress response	Cytoplasmic
173740000	111920000	136840000	136840000	172420000	129400000	143400000	170020000	172730000	136120000	129940000	162400000	147930000	155230000	150950000	150250000	CD630_13560	0	0	4	4	4	4	0.137424		0.104096		0.111683		CD630_13560	Putative CBS domain-containing protein	Uncharacterized proteins	Unknown
2310900000	1785000000	1863100000	1619600000	2000000000	1672300000	1658200000	2008600000	2333600000	2050400000	1800700000	1934300000	1761900000	1927800000	1712200000	1912200000	CD630_13570	-	0	4	4	4	4	-0.0463282		0.0993707		-0.051251		CD630_13570	Peptidylprolyl isomerase (EC 5.2.1.8)	Protein folding	Cytoplasmic
54520000	48390000	51682000	48116000	67203000	38652000		43129000	51668000	52245000	53621000	54850000	56226000	59362000	45106000	52119000	CD630_13600	-	0	4	3	4	4	-0.0292081		0.0672721		0.0701833		CD630_13600	Transcriptional regulator, Phage-type	Phage and prophage proteins	Cytoplasmic
237550000	239110000	265440000	238580000	231950000	243160000	277370000	247450000	411730000	248240000	288020000	283690000	240640000	214870000	220960000	309520000	CD630_13770	-	0	4	4	4	4	0.0280446		0.328773		0.00779056		CD630_13770	Putative membrane protein	Putative membrane protein	Unknown
18015000	15875000	36790000	23464000	33009000	22493000	37836000	30067000	29516000	30854000	28426000	31094000	33990000	42025000	23176000	21802000	CD630_13780	-	0	4	4	4	4	0.39046		0.34877		0.361983		CD630_13780	Transcriptional regulator, Phage-type	Phage and prophage proteins	Cytoplasmic
25716000	27990000		24718000		14060000	25321000	9973500					31933000	34890000	21942000	43649000	CD630_13790	-	0	3	3	0	4	-0.668114		OFF		0.340651		CD630_13790	Transcriptional regulator, Phage-type	Phage and prophage proteins	Cytoplasmic
11670000		22457000	9888200	13822000	13996000	14409000	10041000		11879000	13041000	6866000	12990000	25327000	11531000		CD630_13810	-	0	3	4	3	3	-0.167111		-0.46961		0.179534		CD630_13810	Transcriptional regulator, TetR family	Transcriptional regulators of unknown targets	Unknown
57788000	71200000	65563000	55487000	50953000	54807000	61506000	52879000	54025000	56546000	60681000	60309000	56685000	58011000	56942000	60754000	CD630_13820	+	0	4	4	4	4	-0.183693		-0.110755		-0.105587		glpK2	Glycerol kinase (EC 2.7.1.30) (ATP:glycerol 3-phosphotransferase) (Glycerokinase) (GK)	Phospholipid metabolism	Cytoplasmic
192320000	178950000	206070000	214470000	230670000	224390000	226140000	208330000	206740000	205830000	194430000	220010000	228270000	208840000	190240000	228570000	CD630_13830	-	0	4	4	4	4	0.167889		0.0627505		0.112322		CD630_13830	Transcriptional regulator, GntR family	Transcriptional regulators of unknown targets	Unknown
257140000	272220000	267620000	283960000	244590000	256710000	236060000	296960000	257030000	306390000	271890000	282870000	277370000	286540000	222140000	302760000	CD630_13840	+	CD1384	4	4	4	4	-0.0636038		0.048866		0.0104658		pxpA	5-oxoprolinase subunit A (5-OPase subunit A) (EC 3.5.2.9) (5-oxoprolinase (ATP-hydrolyzing) subunit A)	Proline and 4-hydroxyproline metabolism	Cytoplasmic
35707000	30584000	35274000	44719000	37153000	34237000	37650000	39979000	54212000	30449000	35578000	38361000	33285000	37851000	30809000	36779000	CD630_13850	+	CD1384	4	4	4	4	0.0267243		0.116621		-0.0765546		CD630_13850	Probable transporter	Cation transporters	Cytoplasmic membrane
147710000	124060000	107160000	132630000	140620000	138440000	123100000	128710000	130260000	101840000	116290000	147590000	150600000	121160000	105710000	116370000	CD630_13860	+	CD1384	4	4	4	4	0.0534552		-0.0446215		-0.0508598		kipI	kinase A inhibitor	Sporulation	Cytoplasmic
								14758000					24682000		13060000	CD630_13870	+	CD1384	1	1	4	4			ON		ON		kipA	KipI antagonist	Sporulation	Cytoplasmic
201080000	197860000	129880000	142040000	200160000	200130000	167090000	171180000	178210000	198920000	156210000	175130000	215680000	216980000	154350000	174480000	CD630_13890	+	0	4	4	4	4	0.138703		0.078695		0.182813		CD630_13890	L-ala-D / L-glu epimerase	Peptidoglycan turnover	Cytoplasmic
86976000	100010000	67977000	75200000	90728000	99165000	72864000	74581000	86942000	91683000	75625000	86816000	89512000	98713000	78540000	72451000	CD630_13910	+	0	4	4	4	4	0.0310164		0.0468725		0.0390258		CD630_13910	Putative hydrolase, CocE/NonD family	Uncharacterized proteins	Unknown
1430900000	1082000000	1108200000	1651300000	1091200000	1547100000	1149000000	1189800000	793030000	826940000	830510000	1127800000	1484500000	978690000	924480000	1032900000	CD630_13920	-	0	4	4	4	4	-0.0831545		-0.559194		-0.254227		CD630_13920	Putative endoribonuclease	Uncharacterized proteins	Cytoplasmic
86918000	92250000	76341000	87409000	93650000	87391000	85695000	79313000	73650000	84545000	87674000	76432000	90699000	77280000	84276000	65400000	CD630_13940	+	0	4	4	4	4	0.0131127		-0.089455		-0.110403		CD630_13940	Putative NAD(P)-binding oxidoreductase,GFO/IDH/MOCA family	Miscellaneous enzymes proteins involved in metabolic pathways	Cytoplasmic
169540000	169040000	187260000	204040000	177540000	169620000	151380000	161380000	171950000	182030000	149820000	188070000	196090000	139900000	161240000	139350000	CD630_13960	-	0	4	4	4	4	-0.145368		-0.0771583		-0.197317		CD630_13960	Putative amino acid amidase	Protein degradation	Cytoplasmic
29265000	29856000	30230000	26472000		29603000	28462000	29462000	21298000	28556000	21111000	38131000	24846000		28632000	33107000	CD630_13970	-	0	4	4	4	4	0.0109158		-0.0863236		-0.00469525		CD630_13970	TsaA-like protein	Central energy metabolism	Cytoplasmic
195520000	259910000	213730000	156280000	181380000	183310000	195460000	185710000	173050000	189830000	173250000	178730000	150990000	185630000	182200000	169770000	CD630_13990	+	0	4	4	4	4	-0.146258		-0.207503		-0.261518		CD630_13990	Putative muramoyltetrapeptide carboxypeptidase,S66 family (EC 3.4.17.13)	Toxin production	Cytoplasmic
323210000	319200000	305270000	291820000	342070000	350330000	343890000	340870000	301610000	333810000	338720000	381270000	446600000	380740000	362200000	346590000	CD630_14000	+	0	4	4	4	4	0.151938		0.128971		0.309542		CD630_14000	Uncharacterized protein	Uncharacterized proteins	Unknown
302320000	217880000	241610000	252830000	245670000	239390000	271990000	269190000	275690000	279360000	275430000	283300000	245880000	219620000	276080000	279020000	CD630_14010	-	0	4	4	4	4	0.0164002		0.134496		0.0084496		CD630_14010	Putative isochorismatase (EC 3.-.-.-)	NAD and NADP	Cytoplasmic
61636000	62543000	57492000	60714000	71934000	60276000	64254000	58878000	72684000	64384000	71269000	60663000	73736000	76108000	78785000	77252000	CD630_14030	+	0	4	4	4	4	0.0751304		0.150306		0.33567	0.0152019	CD630_14030	Putative synthetase	Uncharacterized proteins	Cytoplasmic
47273000	50686000	38296000	38677000	44450000	34309000	44250000	40404000	54001000	30783000	30692000	39427000	31939000	20489000	28827000	45479000	CD630_14040	+	0	4	4	4	4	-0.0982715		-0.175429		-0.464991		CD630_14040	Putative oligopeptide transporter	Uptake of amino acids	Cytoplasmic membrane
68182000	28450000	115560000	119670000	80937000	33319000	75317000	72128000	48197000	65806000	85264000	87476000	64605000	73680000	71786000	76319000	CD630_14041	+	0	4	4	4	4	-0.342664		-0.210825		-0.212602		pqqD	putative coenzyme PQQ synthesis protein D	Menaquinone and ubiquinone	Cytoplasmic
83010000	72099000	75351000	73409000	92337000	82697000	78284000	75544000	87998000	82233000	91657000	87912000	90738000	90752000	88625000	88420000	CD630_14050	-	CD1405	4	4	4	4	0.114033		0.203081		0.238664		CD630_14050	ABC-type transport system, ATP-binding protein (EC 3.6.3.-)	ABC transporters	Cytoplasmic
9422700	14534000	17106000	11856000	14394000	16344000	16232000	15614000	22405000	13501000	17355000	15795000		15012000	13909000	17691000	CD630_14060	-	CD1405	4	4	4	3	0.242016		0.383989		0.231961		CD630_14060	zinc-binding protein	Uncharacterized proteins	Unknown
17186000	15583000	16860000	17444000	17864000	13692000	16833000	13272000	19293000	16473000	16285000	17239000	14850000	12990000	15301000	12298000	CD630_14070	-	CD1405	4	4	4	4	-0.121374		0.046915		-0.274831		CD630_14070	putative bifunctional aromatic-amino-acid transferase / transcription regulator	Transcriptional regulators of unknown targets	Cytoplasmic
73766000	79076000	81069000	79947000	67023000	78027000	70409000	87446000	70592000	69241000	78660000	77695000	78170000	62088000	69185000	67962000	CD630_14080	-	CD1405	4	4	4	4	-0.0512466		-0.0835988		-0.178118		ddl	D-alanine--D-alanine ligase (EC 6.3.2.4) (D-Ala-D-Ala ligase) (D-alanylalanine synthetase)	Peptidoglycan turnover	Cytoplasmic
123200000	131890000	124080000	139190000	145320000	129260000	135680000	127760000	149570000	129530000	144460000	133050000	146480000	143010000	130150000	153570000	CD630_14090	+	0	4	4	4	4	0.0537054		0.102712		0.145109		cinA	Putative competence-damage inducible protein	Universal stress response	Cytoplasmic
119330000	85202000	83503000	113450000	121610000	95165000	101870000	104790000	120030000	100630000	96944000	106560000	123340000	99904000	103310000	117820000	CD630_14100	+	0	4	4	4	4	0.0767944		0.0792761		0.146428		CD630_14100	Putative hydrolase, HAD superfamily, subfamily IIB (EC 3.1.3.-)	Uncharacterized proteins	Cytoplasmic
19181000	12639000	13490000	15368000	16128000	17094000	19000000	15102000	17490000	14141000	16961000	13620000	12820000	16129000	11210000	9351400	CD630_14120	-	0	4	4	4	4	0.149947		0.0360194		-0.293442		CD630_14120	Transcriptional regulator, sigma-54-dependent	RpoN dependent stress reponse	Cytoplasmic
19579000	22823000	17644000	16715000	22466000			23893000	18011000	17313000	20182000	14963000	19816000	16372000	14659000	17638000	CD630_14140	-	0	4	2	4	4			-0.123385		-0.164585		CD630_14140	Putative oxidoreductase, Fe-S subunit	Electron transfer	Cytoplasmic
308810000	237400000	225770000	211940000	217890000	224420000	184960000	255560000	183590000	236500000	186170000	225090000	220230000	203330000	246700000	246830000	CD630_14170	+	0	4	4	4	4	-0.156405		-0.243085		-0.101478		CD630_14170	Putative ATP-binding protein	Uncharacterized proteins	Cytoplasmic
43572000	75257000	71165000	48494000	31845000	62201000	59729000	44575000	50988000	44685000	58726000	46952000	47626000	60663000	52153000	55575000	CD630_14190	-	CD1419	4	4	4	4	-0.265868		-0.244204		-0.142772		CD630_14190	Putative diguanylate kinase signaling protein (EC 2.7.7.65)	C-di-XMP signaling	Cytoplasmic membrane
18682000	20987000	16100000	19794000	22693000	16908000	20284000	20808000	19759000	19775000	21667000	16216000	17684000	21650000	17133000	21627000	CD630_14200	-	CD1419	4	4	4	4	0.0947635		0.0349704		0.0475317		dccA	Diguanylate kinase signaling protein (EC 2.7.7.65)	C-di-XMP signaling	Cytoplasmic
19233000	20561000	22517000	21465000	18956000	18700000	20420000	21705000	16532000	22596000	18781000	22672000	15429000	21335000	22647000	24063000	CD630_14210	-	CD1419	4	4	4	4	-0.0704918		-0.0560973		-0.0052101		CD630_14210	Putative diguanylate kinase signaling protein (EC 2.7.7.65)	C-di-XMP signaling	Cytoplasmic membrane
18903000		11753000	24124000	27087000	18293000	20757000	19683000	12672000	16324000	13821000	23973000	22107000	19069000	17731000	20209000	CD630_14220	+	0	3	4	4	4	0.232627		-0.129055		0.115283		CD630_14220	Transcriptional regulator, MerR family	Transcriptional regulators of unknown targets	Cytoplasmic
73995000	83816000	81489000	100560000					97550000	120150000	56362000	105480000					CD630_14250	-	0	4	0	4	0	OFF		0.159319		OFF		CD630_14250	Putative magnesium transporter	Cation transporters	Cytoplasmic membrane
	22124000	27225000	33056000	22444000	17002000	30189000	18385000	16344000	26824000	22864000	22384000	16284000	16159000	21394000	25754000	CD630_14280	-	0	3	4	4	4	-0.319938		-0.313462		-0.465164		CD630_14280	Transcriptional regulator, hxlR family	Transcriptional regulators of unknown targets	Cytoplasmic
14603000				20232000						15453000		13226000	16244000	15856000	16487000	CD630_14290	+	0	2	4	2	4							CD630_14290	Putative acyl-CoA N-acyltransferase	Protein modification and repair	Unknown
53706000	48763000	52729000	54487000	62525000	52405000	57368000	50814000	51083000	60618000	62992000	65401000	64355000	48930000	30027000	48477000	CD630_14320	0	0	4	4	4	4	0.0895444		0.195376		-0.128704		CD630_14320	Putative ribonuclease	RNA processing and modification	Unknown
24255000	11561000	17894000	21107000	19494000	13774000	19550000	21754000	27281000	19978000	19434000	20454000	22366000	21671000	18854000	30381000	CD630_14350	+	CD1434	4	4	4	4	-0.00473208		0.220085		0.318078		CD630_14350	Uncharacterized protein	Uncharacterized proteins	Cytoplasmic membrane
94885000	104320000	94039000	107440000	112790000	83543000	106290000	111020000	132560000	75750000	89548000	105750000	81393000	103770000	82506000	119480000	CD630_14360	+	CD1434	4	4	4	4	0.0459213		0.0104899		-0.049576		CD630_14360	Putative hydrolase	Toxin production	Unknown
88668000	96188000	81364000	96137000	104410000	88951000	96815000	102370000	134450000	91647000	94998000	99704000	95298000	104890000	91437000	105740000	CD630_14380	+	0	4	4	4	4	0.11545		0.21572		0.133053		CD630_14380	Putative TPR repeat-containing protein	Uncharacterized proteins	Cytoplasmic
	29047000	24470000	24761000	23935000	17209000	20545000		38852000	21292000	25921000	29736000		18722000		26493000	CD630_14400	+	0	3	3	4	2	-0.343594		0.149931				CD630_14400	Putative transporter, LrgB family	Peptidoglycan turnover	Cytoplasmic membrane
24156000	40387000		42593000	44997000	28230000	40401000	18533000	46431000	37988000	28839000	29275000	16884000	47961000	38398000	38973000	CD630_14410	+	0	3	4	4	4	-0.112184		-0.00318486		-0.00639705		CD630_14410	Putative membrane protein	Putative membrane protein	Cytoplasmic membrane
71710000	62952000	59949000	62497000	69901000	57833000	62397000	53800000	64834000	64647000	68840000	64646000	65048000	73469000	51751000	69232000	CD630_14420	+	0	4	4	4	4	-0.0759014		0.0325073		0.01336		CD630_14420	Putative MORN repeat-containing protein	Uncharacterized proteins	Unknown
14684000	15524000	17965000	22013000	18112000	21790000	16354000	26006000	21684000	16565000	19609000	22064000	23557000	19796000	18694000	22872000	CD630_14430	+	CD1443	4	4	4	4	0.229043		0.187409		0.274904		CD630_14430	Putative Ca++-chelating serine protease,SCP-like extracellular domain protein	Protein degradation	Unknown
73004000	60102000	64193000	79026000	65808000	64416000	76348000	63710000	67102000	65455000	64953000	60824000	57612000	58048000	81726000	80258000	CD630_14450	+	CD1443	4	4	4	4	-0.0319007		-0.0971286		0.00687013		pabA	aminodeoxychorismate synthase, component 2	Folate and pterines	Cytoplasmic
84024000	85296000	76653000	71155000	100760000	78267000	97885000	82705000	81433000	76775000	86104000	68102000	76250000	79364000	78576000	77798000	CD630_14460	+	CD1443	4	4	4	4	0.181396		-0.0216062		-0.0235747		pabB	aminodeoxychorismate synthase, component 1	Folate and pterines	Cytoplasmic
17188000	19963000	19537000	17613000	13302000	23901000	21822000	21717000	19466000	17681000	17119000	25196000	21438000	22826000	14750000	13164000	CD630_14470	+	CD1443	4	4	4	4	0.119938		0.0968835		-0.0418225		pabC	aminodeoxychorismate lyase	Folate and pterines	Unknown
42633000	32800000	41535000	40917000	45346000	32142000	36065000	38009000	36581000	38338000	46668000	46648000	37668000	34060000	46970000	40043000	CD630_14480	+	CD1443	4	4	4	4	-0.058966		0.0916038		0.00780069		CD630_14480	Uncharacterized protein	Folate and pterines	Cytoplasmic
179520000	175790000	197990000	179820000	226590000	213330000	210460000	206360000	159340000	222140000	193450000	204380000	228080000	248770000	219720000	218410000	CD630_14490	+	CD1443	4	4	4	4	0.224808		0.088148		0.319691		folE	GTP cyclohydrolase 1 (EC 3.5.4.16) (GTP cyclohydrolase I) (GTP-CH-I)	Folate and pterines	Cytoplasmic
103100000	125220000	104700000	93980000	117120000	115530000	119260000	102430000	113750000	105850000	123500000	113520000	100550000	110100000	95286000	113160000	CD630_14500	+	CD1443	4	4	4	4	0.0895363		0.096758		-0.0269553		folP	Dihydropteroate synthase (DHPS) (EC 2.5.1.15) (Dihydropteroate pyrophosphorylase)	Folate and pterines	Cytoplasmic
237750000	178860000	188300000	199660000	223330000	182760000	202280000	195630000	209490000	170300000	216940000	238930000	210640000	186180000	170710000	172210000	CD630_14510	+	CD1443	4	4	4	4	-0.00102244		0.0546981		-0.1212		folB	7,8-dihydroneopterin aldolase (EC 4.1.2.25)	Folate and pterines	Cytoplasmic
58146000	50558000	37344000	45871000	63856000	48427000	63909000	48995000	61130000	46471000	53402000	55586000	44037000	44677000	44190000	32238000	CD630_14520	+	CD1443	4	4	4	4	0.230626		0.174462		-0.21679		folK	2-amino-4-hydroxy-6-hydroxymethyldihydropteridinepyrophosphokinase (EC 2.7.6.3)	Folate and pterines	Cytoplasmic
95896000	88438000	87852000	75372000	96103000	91302000	90138000	85815000	102320000	89623000	101620000	94383000	111970000	104020000	98954000	98693000	CD630_14530	+	CD1443	4	4	4	4	0.0641379		0.158602		0.251111		aroF	3-deoxy-7-phosphoheptulonate synthase	Aromatic amino acid and derivative metabolism	Cytoplasmic
28993000	26846000	30186000	27998000	34652000	31044000	32345000	28280000	30761000	30199000	33665000	31734000	33967000	30707000	29588000	34542000	CD630_14540	0	CD1454	4	4	4	4	0.14777		0.148204		0.175853		dnaG	DNA primase (EC 2.7.7.-)	DNA replication	Cytoplasmic
302500000	298470000	341460000	329220000	359580000	314090000	343670000	293450000	323960000	306630000	306740000	319430000	326520000	314760000	299800000	376760000	CD630_14550	+	CD1454	4	4	4	4	0.0437349		-0.0169925		0.0514736		sigA1	RNA polymerase sigma factor SigA	Universal stress response	Cytoplasmic
36556000	28712000	28456000	32753000	35356000	23076000	30339000	30379000	29554000	27351000	29067000	33394000	33329000	27907000	28429000	31314000	CD630_14560	+	CD1454	4	4	4	4	-0.0860961		-0.0834831		-0.0641184		CD630_14560	Putative SAM-dependent methyltransferase	tRNA metabolism	Cytoplasmic
200610000	200880000	185320000	211760000	165700000	180220000	194410000	199430000	174930000	171610000	179760000	188480000	189970000	202620000	209050000	197240000	CD630_14570	+	CD1454	4	4	4	4	-0.110362		-0.15992		0.000559937		CD630_14570	GTP cyclohydrolase 1 type 2 homolog	Folate and pterines	Cytoplasmic
74204000	75611000	82159000	81289000	65122000	67784000		59166000	72679000	67014000				67137000		56033000	CD630_14580	+	CD1454	4	3	2	2	-0.29069						wrbA	Putative flavodoxin protein	Flavoproteins	Cytoplasmic
695150000	594680000	649630000	615030000	747060000	608650000	713920000	606360000	696970000	666120000	660240000	644710000	699370000	721160000	699980000	695910000	CD630_14590	-	0	4	4	4	4	0.0670374		0.062745		0.140827		CD630_14590	Putative 5-nitroimidazole antibiotic resistance protein	Electron transfer	Unknown
13571000	8866100	15652000														CD630_14620	-	0	4	1	1	0	OFF		OFF		OFF		CD630_14620	Transcriptional regulator, GntR family	Transcriptional regulators of unknown targets	Unknown
																CD630_14640	+	CD1464	0	0	2	0							CD630_14640	Two-component response regulator	Signal transduction	Cytoplasmic
61440000	51675000	49986000	51187000	62718000	42877000	52390000	47267000	50831000	47839000	44186000	48803000	52118000	45503000	47241000	45822000	CD630_14680	+	0	4	4	4	4	-0.0621548		-0.161009		-0.168367		CD630_14680	Putative iron-sulfur protein	Iron-sulfur cluster	Cytoplasmic
94332000	88116000	87663000	99947000	101130000	62648000	68529000	86080000	83235000	57349000	53393000	79028000	64632000	50389000	47793000	65238000	CD630_14690	-	0	4	4	4	4	-0.21697		-0.438824		-0.698389	0.00122705	cwp20	Putative cell surface protein putative penicillin-binding protein cwp20	Peptidoglycan turnover	Unknown
12380000	10534000	11740000	15424000	12269000	9453300	15461000	15710000	16786000	12785000	15112000	17222000	11235000	11704000	11683000	14222000	CD630_14710	-	0	4	4	4	4	0.078908		0.305879		-0.0359956		CD630_14710	Putative membrane protein	Putative membrane protein	Cytoplasmic membrane
3760800000	3550100000	4448200000	3990100000	2987400000	4116300000	3343500000	4608000000	3831000000	4280100000	3979900000	3924500000	3472800000	3557700000	3445000000	3676600000	CD630_14740	+	0	4	4	4	4	-0.0650167		0.0241903		-0.154262		rbr2	reverse rubrerythrin	Oxidative stress	Cytoplasmic
49880000	53487000	50549000	46615000	58853000	45128000	45411000	45165000	51690000	49503000	56229000	55433000	63583000	55497000	50389000	50151000	CD630_14750	0	0	4	4	4	4	-0.0436324		0.0860457		0.131184		CD630_14750	Putative hydrolase	Uncharacterized proteins	Cytoplasmic
	14571000	12679000	14290000	11552000	10649000	18141000	15761000	14522000	10721000	17952000	16836000	11346000	13320000	12516000	18262000	CD630_14760	+	0	4	4	4	4	0.0185392		0.116169		0.00149263		CD630_14760	Putative signaling protein	Signal transduction	Cytoplasmic membrane
77590000	76694000	82462000	95979000	92552000	77201000	82331000	85735000	81330000	71855000	81880000	89897000	79843000	75480000	71283000	70504000	CD630_14810	0	CD1481	4	4	4	4	0.0219202		-0.0340592		-0.163333		CD630_14810	Putative tryptophan RNA-binding attenuation protein	Transcriptional regulators of unknown targets	Cytoplasmic membrane
																CD630_14830	+	CD1481	1	0	1	0							ssuB	ABC-type transport system, sulfonates-family ATP-binding protein (EC 3.6.3.-)	Nitrate and sulfur metabolism	Cytoplasmic membrane
220710000	166890000	178430000	201700000	183540000	162860000	182460000	194340000	225460000	144700000	149080000	187970000	134930000	132130000	116940000	171930000	CD630_14840	+	CD1481	4	4	4	4	-0.0862043		-0.11846		-0.465696	0.0442317	ssuA	ABC-type transport system,alkanesulfonates-family extracellular solute-binding protein	Nitrate and sulfur metabolism	Cytoplasmic membrane
379550000	403860000	434530000	508120000	346880000	434020000	454890000	465760000	635880000	360720000	426600000	380110000	323240000	509470000	377840000	488620000	CD630_14890	+	CD1489	4	4	4	4	-0.0206331		0.0631648		-0.0226524		metN	ABC-type transport system, methionine-specific ATP-binding protein	Lysine, threonine, methionine and cysteine metabolism	Cytoplasmic membrane
93673000	89951000	72476000	78831000	46937000	72883000	78018000	92690000	98761000	46724000	67750000	77644000	55543000	48795000	60615000	70510000	CD630_14900	+	CD1489	4	4	4	4	-0.205187		-0.203445		-0.508364		metI	ABC-type transport system, methionine-specific permease	Lysine, threonine, methionine and cysteine metabolism	Cytoplasmic membrane
499990000	565280000	551760000	545790000	383240000	435190000	498100000	445860000	666250000	449980000	499820000	449320000	349600000	410180000	387800000	522210000	CD630_14910	+	CD1489	4	4	4	4	-0.29538		-0.0665133		-0.373247		metQ	ABC-type transport system, methionine-specific substrate-binding lipoprotein	Lysine, threonine, methionine and cysteine metabolism	Cytoplasmic membrane
																CD630_14920	+	0	0	1	2	1							CD630_14920	Two-component sensor histidine kinase,sporulation-associated spo0A (EC 2.7.13.3)	Signal transduction	Cytoplasmic membrane
556380000	608070000	439340000	499170000	550910000	590480000	507830000	537970000	495870000	541540000	544730000	532260000	546520000	603470000	534750000	464090000	CD630_14940	0	0	4	4	4	4	0.0566571		0.00782692		0.0311299		CD630_14940	Transcriptional regulator, HTH-type	Transcriptional regulators of unknown targets	Cytoplasmic
275180000	277480000	257160000	226580000	323060000	228750000	259150000	228310000	297220000	262910000	268260000	270710000	259280000	324640000	329280000	300940000	CD630_14950	+	0	4	4	4	4	0.00398959		0.0847417		0.228354		proC	Pyrroline-5-carboxylate reductase (P5C reductase) (P5CR) (EC 1.5.1.2) (PCA reductase)	Proline and 4-hydroxyproline metabolism	Cytoplasmic
604710000	498210000	513970000	530170000	675790000	510090000	585190000	613780000	641660000	557510000	519050000	633360000	763090000	573530000	601670000	710370000	CD630_14960	-	0	4	4	4	4	0.151536		0.131268		0.3029		CD630_14960	Uncharacterized protein	Uncharacterized proteins	Unknown
383560000	204830000	214440000	247160000	365360000	272260000	277790000	376830000	357690000	322900000	199310000	352670000	300550000	293130000	292610000	289930000	CD630_14970	+	0	4	4	4	4	0.299498		0.231294		0.163782		CD630_14970	Uncharacterized protein	Uncharacterized proteins	Cytoplasmic
40272000	35638000	34484000	34000000	52983000	37936000	44032000	46012000	35051000	33670000	34989000	37753000	35969000	36654000	32127000	36124000	CD630_14980	+	0	4	4	4	4	0.325684		-0.029586		-0.0356054		sigA2	RNA polymerase sigma factor	Universal stress response	Cytoplasmic
1092200000	1002100000	1004400000	1015400000	1116200000	1234800000	1104700000	1308700000	938000000	1205200000	1004100000	1274100000	1368700000	1221300000	1292500000	1149500000	CD630_15020	+	CD1500	4	4	4	4	0.211718		0.103926		0.290555		deoC	Deoxyribose-phosphate aldolase (DERA) (EC 4.1.2.4) (2-deoxy-D-ribose 5-phosphate aldolase) (Phosphodeoxyriboaldolase) (Deoxyriboaldolase)	Nucleosides and Nucleotides	Cytoplasmic
																CD630_15030	+	CD1503	1	0	0	0							CD630_15030	Transcriptional regulator, GntR family	Transcriptional regulators of unknown targets	Cytoplasmic
10057000					8117500	11594000	6937400		5200900	6957000	9953600	8500500	8482700	7613200	9266300	CD630_15040	+	CD1503	1	4	4	4	ON		ON		ON		CD630_15040	ABC-type transport system, multidrug-family ATP-binding protein (EC 3.6.3.-)	Antibiotic efflux	Cytoplasmic membrane
												22430000	29296000	25176000	25935000	CD630_15070	+	CD1507	2	0	1	4							CD630_15070	Putative thioredoxin	Oxidative stress	Cytoplasmic membrane
																CD630_15090	+	CD1507	0	0	3	2			ON				CD630_15090	Putative lipoprotein	Lipoproteins	Unknown
203150000	199930000	229670000	198260000	188800000	228990000	234710000	197310000	193870000	231790000	226770000	204920000	207970000	231160000	222150000	201010000	CD630_15100	-	0	4	4	4	4	0.0322745		0.0450184		0.0533073		CD630_15100	LUD-like protein	Uncharacterized proteins	Unknown
57108000	60607000	52222000	70448000	87385000	62407000	66739000	48615000	60466000	44926000	48444000	73041000	86950000	67076000	61094000	96836000	CD630_15120	-	CD1512	4	4	4	4	0.14144		-0.0834365		0.375996		panC	Pantothenate synthetase (PS) (EC 6.3.2.1) (Pantoate--beta-alanine ligase) (Pantoate-activating enzyme)	Pantothenate and coenzyme A	Cytoplasmic
66635000	65425000	61469000	72134000	75692000	59656000	60650000	62509000	63255000	54551000	60232000	78566000	77642000	81441000	94386000	88065000	CD630_15130	-	CD1512	4	4	4	4	-0.039394		-0.0500537		0.362432		panB	3-methyl-2-oxobutanoate hydroxymethyltransferase (EC 2.1.2.11) (Ketopantoate hydroxymethyltransferase) (KPHMT)	Pantothenate and coenzyme A	Cytoplasmic
11629000	9990900	8858200	10846000	12818000	11283000	10002000	10114000	8886100	10700000	9710100	11273000	13743000	11777000	9849200	10734000	CD630_15150	+	0	4	4	4	4	0.0976177		-0.0265985		0.157883		pdcA	Diguanylate kinase signaling protein (EC 2.7.7.65)	C-di-XMP signaling	Cytoplasmic membrane
193470000	200170000	173920000	182220000	216240000	210540000	159280000	204200000	169600000	216970000	205820000	202360000	273790000	265410000	244240000	213170000	CD630_15190	-	0	4	4	4	4	0.07586		0.0840338		0.410562	0.0302298	CD630_15190	Putative acyltransferase	Miscellaneous enzymes proteins involved in metabolic pathways	Cytoplasmic
1053200000	1191100000	1130300000	983020000	1089500000	1064200000	1187800000	1025200000	1049900000	1041000000	1034500000	926590000	1079100000	1153100000	1023900000	1030900000	CD630_15210	+	0	4	4	4	4	0.00300303		-0.10491		-0.023572		tyrS	Tyrosine--tRNA ligase (EC 6.1.1.1) (Tyrosyl-tRNA synthetase) (TyrRS)	tRNA metabolism	Cytoplasmic
133520000	101830000	114930000	119660000	142510000	99971000	111970000	116120000	212420000	91721000	100280000	93495000	100740000	105900000	75040000	118320000	CD630_15220	-	0	4	4	4	4	0.00193584		0.0834258		-0.232477		pgdA1	putative peptidoglycan-N-acetylglucosamine deacetylase	Peptidoglycan turnover	Extracellular
3506100000	4124500000	3765500000	3290900000	3472500000	3588100000	3747800000	3777600000	3803300000	4084600000	3787800000	3450400000	3242800000	4123700000	3555700000	3267800000	CD630_15240	+	CD1524	4	4	4	4	-0.00995544		0.0425003		-0.0496651		rbr3	reverse rubrerythrin	Oxidative stress	Cytoplasmic
16633000	22182000	23895000	22037000	23670000	18636000	22030000	19886000	22064000	21955000	25341000	16042000	20132000	22191000	17360000	22696000	CD630_15250	+	CD1524	4	4	4	4	-0.00896516		0.0111076		-0.0408857		CD630_15250	Putative iron-sulfur protein	Iron-sulfur cluster	Cytoplasmic
274820000	210500000	259130000	294540000	242180000	230560000	242870000	273710000	223300000	255270000	235680000	284200000	242440000	241550000	280130000	306890000	CD630_15260	+	CD1524	4	4	4	4	-0.0706726		-0.0574197		0.0437902		pyrC	Dihydroorotase (DHOase) (EC 3.5.2.3)	Pyrimidine metabolism	Cytoplasmic
67807000	61762000	58169000	57775000	54297000	54187000	64991000	59070000	95133000	57291000	56309000	70913000	50292000	57702000	49774000	64076000	CD630_15270	-	CD1527	4	4	4	4	-0.0782895		0.187802		-0.146254		CD630_15270	ABC-type transport system, permease	Antibiotic resistance	Cytoplasmic membrane
75454000	77541000	65601000	68453000	78848000	66706000	76914000	63783000	95665000	68615000	70778000	65325000	65531000	66631000	55285000	71318000	CD630_15280	-	CD1527	4	4	4	4	-0.0040163		0.0655061		-0.149655		CD630_15280	ABC-type transport system, ATP-binding protein (EC 3.6.3.-)	Antibiotic resistance	Cytoplasmic membrane
187810000	185790000	194480000	174170000	219140000	161490000	179510000	167140000	327000000	174750000	177950000	171150000	159760000	194460000	147140000	236010000	CD630_15290	-	CD1527	4	4	4	4	-0.0293943		0.197		-0.00951647		CD630_15290	ABC-type transport system, permease	Antibiotic resistance	Unknown
97190000	108010000	101920000	98299000	104340000	120500000	108070000	99094000	98402000	110480000	103270000	104210000	107120000	104700000	94380000	97945000	CD630_15340	+	0	4	4	4	4	0.091631		0.0384247		-0.0045407		ggt	Gamma-glutamyltranspeptidase (EC 2.3.2.2) // cephalosporin acylase	Oxidative stress	Extracellular
877410000	672880000	740340000	631930000	735610000	720110000	761010000	679250000	660530000	737560000	768510000	731290000	868370000	632610000	764280000	784910000	CD630_15350	-	0	4	4	4	4	-0.013181		-0.0122298		0.061657		sseA	3-mercaptopyruvate sulfurtransferase (EC 2.8.1.2)	Sulfur Metabolism	Cytoplasmic
2314200000	2232900000	2285500000	2372400000	2146000000	2445000000	2395600000	2383800000	1818100000	2260100000	2544500000	2378300000	2152900000	1962100000	2276500000	1894300000	CD630_15360	+	0	4	4	4	4	0.0256929		-0.0323324		-0.151777		nfnA	NADH-dependent reduced ferredoxin:NADP+ oxidoreductase, subunit alpha	Electron transfer	Cytoplasmic
1895600000	2154100000	2049500000	1761300000	1550000000	1954800000	1837800000	1808500000	1532900000	1894300000	1873800000	1819600000	1509300000	1693900000	1775400000	1506600000	CD630_15370	+	0	4	4	4	4	-0.136456		-0.142622		-0.27747		nfnB	NADH-dependent reduced ferredoxin:NADP+ oxidoreductase, subunit beta	Electron transfer	Cytoplasmic
96374000	59790000	54783000	43552000	78541000	56703000	42069000	162440000	65327000	29343000	57216000	45296000			56826000	20501000	CD630_15380	+	0	4	4	4	3	0.416826		-0.368132				CD630_15380	Putative signaling protein	Signal transduction	Cytoplasmic membrane
191030000	186020000	212230000	189700000	227930000	189430000	243660000	188030000	202400000	207040000	254800000	218420000	207910000	205510000	214590000	208470000	CD630_15420	+	CD1539	4	4	4	4	0.124263		0.180272		0.102745		CD630_15420	Fic family protein	Uncharacterized proteins	Cytoplasmic
																CD630_15431	+	0	0	0	0	1							CD630_15431	Uncharacterized protein	Uncharacterized proteins	Cytoplasmic
		19565000	22858000					23341000	27081000	22587000	29162000	22935000	28301000	27899000		CD630_15450	-	0	2	0	4	3							CD630_15450	Uncharacterized protein	Uncharacterized proteins	Unknown
74895000	61548000	48327000	63461000	75908000	50825000	84192000	61919000	62910000	66995000	70035000	64144000	54991000	83540000	81208000	83095000	CD630_15461	0	0	4	4	4	4	0.136393		0.0893136		0.286844		CD630_15461	Uncharacterized protein	Uncharacterized proteins	Cytoplasmic
205750000	162290000	164700000	135700000	196060000	159870000	194040000	159640000	170040000	136000000	164120000	164560000	191280000	159460000	212010000	172240000	CD630_15470	+	CD1547	4	4	4	4	0.0862283		-0.0746778		0.136927		hisZ	ATP phosphoribosyltransferase regulatory subunit (EC 6.1.1.21)	Histidine metabolism	Cytoplasmic
108830000	123560000	117940000	106840000	126990000	114870000	135640000	105850000	109580000	115720000	146060000	107330000	139990000	113890000	131630000	127630000	CD630_15480	+	CD1547	4	4	4	4	0.0803375		0.0663609		0.166622		hisG	ATP phosphoribosyltransferase (ATP-PRT) (ATP-PRTase) (EC 2.4.2.17)	Histidine metabolism	Cytoplasmic
248520000	197850000	204550000	225330000	251160000	179000000	234670000	261600000	202840000	189340000	212460000	225150000	211480000	210830000	242360000	252290000	CD630_15490	+	CD1547	4	4	4	4	0.0803394		-0.0785963		0.0655163		hisC	Histidinol-phosphate aminotransferase (EC 2.6.1.9) (Imidazole acetol-phosphate transaminase)	Histidine metabolism	Cytoplasmic
335010000	393560000	381600000	305920000	421980000	308830000	379630000	357660000	281760000	315310000	357130000	381100000	362620000	355540000	430500000	340530000	CD630_15500	+	CD1547	4	4	4	4	0.0520373		-0.0847491		0.0726149		hisB	Imidazoleglycerol-phosphate dehydratase (IGPD) (EC 4.2.1.19)	Histidine metabolism	Cytoplasmic
404740000	379600000	436650000	325710000	386940000	358650000	474720000	361300000	398000000	375810000	445300000	390360000	444440000	423990000	482290000	455190000	CD630_15510	+	CD1547	4	4	4	4	0.0322005		0.0573923		0.223533		hisH	Imidazole glycerol phosphate synthase subunit HisH (EC 4.3.2.10) (IGP synthase glutaminase subunit) (EC 3.5.1.2) (IGP synthase subunit HisH) (ImGP synthase subunit HisH) (IGPS subunit HisH)	Histidine metabolism	Cytoplasmic
564860000	480110000	463300000	452140000	593730000	412590000	532760000	460660000	547920000	386730000	490850000	472920000	533000000	472180000	545370000	551140000	CD630_15520	+	CD1547	4	4	4	4	0.028657		-0.0463562		0.100394		hisA	1-(5-phosphoribosyl)-5-[(5-phosphoribosylamino)methylideneamino] imidazole-4-carboxamide isomerase (EC 5.3.1.16) (Phosphoribosylformimino-5-aminoimidazole carboxamide ribotide isomerase)	Histidine metabolism	Cytoplasmic
449880000	410170000	496590000	433280000	495940000	384970000	504400000	430040000	453950000	417880000	506790000	493820000	520370000	470490000	551720000	522000000	CD630_15530	+	CD1547	4	4	4	4	0.0203526		0.0650244		0.205953		hisF	Imidazole glycerol phosphate synthase subunit HisF (EC 4.3.2.10) (IGP synthase cyclase subunit) (IGP synthase subunit HisF) (ImGP synthase subunit HisF) (IGPS subunit HisF)	Histidine metabolism	Cytoplasmic
498120000	470380000	536740000	451980000	550660000	490910000	547530000	485430000	482420000	505920000	604250000	548350000	606690000	518730000	627290000	541220000	CD630_15540	+	CD1547	4	4	4	4	0.0839786		0.129438		0.229015		hisI	Histidine biosynthesis bifunctional protein HisIE [Includes: Phosphoribosyl-ATP pyrophosphatase (PRA-PH) (EC 3.6.1.31); Phosphoribosyl-AMP cyclohydrolase (PRA-CH) (EC 3.5.4.19)]	Histidine metabolism	Cytoplasmic
30401000	24982000	32286000	35197000	37852000	28438000	32925000	32252000	57898000	29758000	34288000	38339000	31905000	35118000	30820000	46979000	CD630_15560	+	CD1556	4	4	4	4	0.097615		0.383536		0.237195		CD630_15560	Putative polysaccharide deacetylase	Carbohydrate utilization	Unknown
37554000	43897000	47637000	56015000	64444000	32849000	48802000	63693000	79228000	66951000	53315000	77131000	52835000	66803000	49683000	67779000	CD630_15570	+	CD1556	4	4	4	4	0.180604		0.579603		0.357167		CD630_15570	Peptidylprolyl isomerase (EC 5.2.1.8)	Protein folding	Cytoplasmic membrane
32556000	37917000	39582000	47656000	41768000	46337000	51116000	51163000	36263000	38880000	41778000	41806000	42606000	46748000	38249000	51684000	CD630_15610	+	CD1556	4	4	4	4	0.271629		0.00926427		0.184988		CD630_15610	Putative xanthine dehydrogenase accessory factor	Purine metabolism	Cytoplasmic
																CD630_15650	+	0	0	0	2	0							ilvC	Ketol-acid reductoisomerase (NADP(+)) (KARI) (EC 1.1.1.86) (Acetohydroxy-acid isomeroreductase) (AHIR) (Alpha-keto-beta-hydroxylacyl reductoisomerase) (Ketol-acid reductoisomerase type 1) (Ketol-acid reductoisomerase type I)	Branched-chain amino acid metabolism	Cytoplasmic
33555000	37269000	25866000	18209000	29849000	22286000	26364000	23644000	22007000	24648000	30696000	13260000	23943000		28494000		CD630_15690	-	0	4	4	4	2	-0.169776		-0.342608				CD630_15690	Transcriptional regulator, MarR family	Transcriptional regulators of unknown targets	Cytoplasmic
37068000	45732000	45109000	37224000	39114000	44539000	39329000	28377000	41773000	35849000	42831000	37853000	42453000	34171000	41589000	36206000	CD630_15730	+	0	4	4	4	4	-0.125654		-0.0609125		-0.0967782		CD630_15730	Transcriptional regulator, HTH-type	Transcriptional regulators of unknown targets	Cytoplasmic
96660000	92786000	102680000	73795000	99350000	79786000	87161000	79418000	105020000	98119000	100810000	83875000	94976000	94109000	106370000	86576000	CD630_15760	+	CD1575	4	4	4	4	-0.081949		0.0838699		0.0621575		CD630_15760	Putative esterase, SGNH hydrolase-type	Fermentation	Cytoplasmic
170180000	167420000	173240000	189240000	173620000	163510000	180210000	169250000	169420000	148380000	169830000	176630000	153960000	162790000	168050000	177960000	CD630_15770	+	CD1575	4	4	4	4	-0.0280709		-0.0757718		-0.0790333		pgm	Alpha-phosphoglucomutase (EC 5.4.2.2)	Central energy metabolism	Cytoplasmic
																CD630_15790	+	0	3	0	2	3	OFF						CD630_15790	Two-component sensor histidine kinase,sporulation-associated spo0A (EC 2.7.13.3)	Signal transduction	Cytoplasmic membrane
56155000	53207000	50134000	55820000	75542000	52888000	61212000	55927000	72595000	57377000	56970000	70555000	63972000	64717000	57197000	69056000	CD630_15820	+	0	4	4	4	4	0.189673		0.2581		0.243714		hisD	Histidinol dehydrogenase (HDH) (EC 1.1.1.23)	Histidine metabolism	Unknown
																CD630_15830	-	0	1	0	0	1							CD630_15830	alpha / beta hydrolase	Uncharacterized proteins	Cytoplasmic
	8890800		9779900	7198500	11595000	8028600	9071600	8742700		6846500	7822700	8352300	10258000	8853100	10190000	CD630_15890	+	CD1584	3	4	3	4							rbsB2	ABC-type transport system, ribose-specific extracellular solute-binding protein	Ribose	Unknown
303430000	656530000	525650000	344810000	216800000	556260000	516200000	235610000	193910000	495730000	474610000	223580000	139200000	382080000	408970000	171920000	CD630_15940	+	0	4	4	4	4	-0.263488		-0.399344		-0.731828		cysK	cysteine synthase	Lysine, threonine, methionine and cysteine metabolism	Unknown
25458000	138970000	80776000	75167000	22113000	74712000	69944000	31998000	16399000	66188000	59478000	16421000	5056700	45487000	29134000	10751000	CD630_15950	0	0	4	4	4	4	-0.688665		-1.01539		-1.82489		cysE	Serine acetyltransferase (EC 2.3.1.30)	Lysine, threonine, methionine and cysteine metabolism	Cytoplasmic
65670000	47082000	59329000	64866000	71206000	38589000	49937000	49722000	61755000	49222000	45604000	57717000	50912000	65653000	48596000	74008000	CD630_15960	-	0	4	4	4	4	-0.177931		-0.144946		0.013466		map2	Methionine aminopeptidase (MAP) (MetAP) (EC 3.4.11.18) (Peptidase M)	Translation	Unknown
										13766000	13213000					CD630_15970	-	0	0	1	2	0							zmp	pro-pro endopeptidase	Protein degradation	Cytoplasmic
197880000	186870000	201850000	196110000	193520000	183130000	212730000	198150000	170340000	178440000	207730000	188190000	175150000	181510000	177380000	159050000	CD630_15990	+	CD1599	4	4	4	4	0.00885701		-0.0718185		-0.175435		thiD	bifunctional hydroxymethylpyrimidine / phosphomethylpyrimidine kinase	Thiamin	Unknown
263290000	199840000	225930000	267370000	220100000	233260000	235290000	256940000	183730000	215600000	253540000	243670000	248170000	223650000	243230000	216990000	CD630_16000	+	CD1599	4	4	4	4	-0.0164446		-0.0932914		-0.0372675		thiM	Hydroxyethylthiazole kinase (EC 2.7.1.50) (4-methyl-5-beta-hydroxyethylthiazole kinase) (TH kinase) (Thz kinase)	Thiamin	Unknown
471530000	543240000	536760000	539820000	581870000	547320000	614560000	560520000	488250000	569580000	546420000	591170000	678820000	652820000	644570000	559830000	CD630_16010	+	CD1599	4	4	4	4	0.139875		0.0700624		0.278143		thiE	Thiamine-phosphate synthase (TP synthase) (TPS) (EC 2.5.1.3) (Thiamine-phosphate pyrophosphorylase) (TMP pyrophosphorylase) (TMP-PPase)	Thiamin	Cytoplasmic
149770000	73746000	74782000	85048000	120510000	89987000	74754000	88627000	113680000	79167000	79057000	114550000	120110000	93942000	92515000	94724000	CD630_16020	+	0	4	4	4	4	-0.0360795		0.0116496		0.0660017		CD630_16020	PTS system, lactose/cellobiose-family IIB component	Lactose and cellobiose	Cytoplasmic
76550000	68949000	78882000	73629000	92036000	87538000	82759000	99582000	94031000	80687000	80956000	82898000	107200000	68424000	85974000	86238000	CD630_16120	+	0	4	4	4	4	0.28029		0.184102		0.223047		CD630_16120	Putative amidohydrolase	Nitrogen metabolism	Cytoplasmic
51732000	40777000	32660000	47533000	51171000	42435000	48937000	34727000	62381000	42168000	45728000	42294000	49771000	48600000	29309000	47488000	CD630_16140	+	0	4	4	4	4	0.0376636		0.157106		0.0204545		CD630_16140	ABC-type transport system, ATP-binding protein (EC 3.6.3.-)	Cation transporters	Cytoplasmic membrane
29209000	27122000	29789000	29387000	35337000	29894000	32980000	33439000	37760000	30339000	30304000	31158000	25343000	25425000	27388000	33479000	CD630_16150	+	0	4	4	4	4	0.188727		0.165651		-0.0491909		CD630_16150	ABC-type transport system, permease	Cation transporters	Cytoplasmic membrane
	8539600	6932000		11092000	11393000	10895000	9379500	8660000	8943700	9809000	9464000	9729500	9733100	7974700	11992000	CD630_16160	+	0	2	4	4	4							CD630_16160	Putative diguanylate kinase signaling protein	C-di-XMP signaling	Cytoplasmic membrane
	65015000	89490000	91370000	94139000	105640000			109910000	202830000	133220000	126300000	228000000	217590000	186050000	331800000	CD630_16170	+	CD1617	3	2	4	4			0.803708		1.55523	0.00202945	clnR	Transcriptional regulator, GntR family	Transcriptional regulators of unknown targets	Cytoplasmic
38126000	41354000	39141000	39849000	52653000	41910000	46470000	37653000	110080000	48785000	46087000	56202000	128790000	86134000	52629000	175400000	CD630_16180	+	CD1617	4	4	4	4	0.173217		0.720691		1.48294	0.00933227	clnA	ABC-type transport system, multidrug-family ATP-binding protein (EC 3.6.3.-)	Antibiotic efflux	Cytoplasmic membrane
35625000	40209000	46290000	34917000	37144000	34525000	35389000	43492000	61860000	39721000	29869000	26432000	28962000		37469000	31456000	CD630_16210	+	0	4	4	4	3	-0.0608986		0.00770544		-0.266915		CD630_16210	Putative mechanosensitive ion channel protein,MscS family	Signal transduction	Cytoplasmic membrane
																CD630_16220	+	0	1	0	0	1							CD630_16220	Peptidase propeptide and ypeb domain protein	Protein degradation	Unknown
405420000	377850000	505640000	519170000	387780000	469140000	368690000	433300000	280920000	366470000	391120000	386820000	331480000	352470000	328550000	377060000	CD630_16230	+	0	4	4	4	4	-0.124223		-0.343163		-0.37983	0.0426052	norR	NADH oxidase (H2O-forming)	Oxidative stress	Cytoplasmic
16776000	20055000	22546000	13429000	25632000	34778000	23608000	12853000	16275000	25011000	26036000	12174000	29692000	24245000	20000000	20768000	CD630_16240	+	0	4	4	4	4	0.412007		0.126825		0.379383		vanR	Two-component response regulator	Antibiotic resistance	Cytoplasmic
20016000	23676000	18584000	22994000	33370000	29244000	21584000	22145000	22970000	21510000	26847000	25798000	23574000	19190000	24566000	27270000	CD630_16330	-	0	4	4	4	4	0.318615		0.187804		0.149802		CD630_16330	Putative serine protease	Protein degradation	Unknown
1724400000	1686100000	1314800000	1373200000	1578100000	1386300000	1351700000	1384000000	1757500000	1536000000	1415300000	1382300000	1527200000	1650100000	1277100000	1490200000	CD630_16340	+	CD1634	4	4	4	4	-0.0974672		-0.00175165		-0.0368747		terD	Tellurium resistance protein terD	Resistance to toxic compounds	Cytoplasmic
1739400000	1913100000	1532000000	1614100000	2177200000	1600400000	1779800000	1780000000	1958300000	1732200000	1420800000	2067700000	1544600000	1730300000	1941000000	2140800000	CD630_16350	+	CD1634	4	4	4	4	0.110031		0.0785452		0.113821		terD1	Tellurium resistance protein terD1	Resistance to toxic compounds	Cytoplasmic
1465100000	1260000000	1523900000	1806500000	1561700000	1648900000	1629100000	1706700000	1604700000	1523500000	1638200000	1666800000	1668400000	1455500000	1484700000	1670300000	CD630_16360	+	CD1634	4	4	4	4	0.112456		0.0872905		0.0522657		terD2	Tellurium resistance protein terD2	Resistance to toxic compounds	Cytoplasmic
229710000	229370000	253880000	256850000	255300000	208560000	239650000	222050000	399150000	222660000	228100000	235000000	200610000	239510000	188450000	288590000	CD630_16370	+	CD1634	4	4	4	4	-0.0673756		0.161801		-0.0805287		CD630_16370	Putative calcium-transporting ATPase (EC 3.6.3.8)	Cation transporters	Cytoplasmic membrane
111540000	97079000	112330000	107100000	144960000	114490000	132510000	116460000	119370000	117710000	140870000	116380000	136550000	140100000	131840000	135050000	CD630_16380	+	CD1634	4	4	4	4	0.248245		0.207699		0.34461	0.0145913	CD630_16380	Uncharacterized protein	Uncharacterized proteins	Cytoplasmic membrane
1097100000	1046900000	1019900000	1067300000	1117600000	1062000000	1052000000	1028200000	1080800000	1126000000	1143900000	1081400000	1148100000	1111000000	975080000	1050700000	CD630_16390	+	CD1634	4	4	4	4	0.00971882		0.0669236		0.0181879		CD630_16390	Putative tellurite associated resistance protein	Resistance to toxic compounds	Cytoplasmic
69490000	57898000	61672000	56767000	53509000	71648000	66090000	64471000	61490000	60027000	63988000	66296000	77180000	66674000	73373000	63121000	CD630_16400	+	CD1634	4	4	4	4	0.0569103		0.0346406		0.189575		CD630_16400	citrate lyase beta subunit-like protein	Uncharacterized proteins	Cytoplasmic
37935000	24940000	32223000	34474000	41483000	35361000	32740000	35609000	35743000	27046000	35863000	40586000	45508000	31474000	37492000	39671000	CD630_16410	0	CD1634	4	4	4	4	0.164218		0.103799		0.250534		CD630_16410	TRSP domain protein	Uncharacterized proteins	Cytoplasmic
148630000	137400000	140570000	132450000	148270000	141990000	148520000	147520000	155630000	152470000	171650000	174260000	165170000	146950000	167850000	164660000	CD630_16420	+	CD1634	4	4	4	4	0.0686617		0.226335		0.205494		stiP	cysteine protease	Uncharacterized proteins	Cytoplasmic
41929000	43549000	42290000	37591000	42040000	49240000	44443000	46563000	50962000	46660000	45428000	46168000	59968000	60597000	47600000	45263000	CD630_16430	+	CD1634	4	4	4	4	0.140602		0.194448		0.368148		CD630_16430	putative hydrolase	Uncharacterized proteins	Cytoplasmic
31459000	31435000	24525000	36676000	40239000	27895000	35860000	31801000	32302000	27181000	27515000	29376000	37060000	36578000	39494000	32358000	CD630_16440	-	0	4	4	4	4	0.129985		-0.0926762		0.229475		CD630_16440	Transcriptional regulator, RmlC-type	Transcriptional regulators of unknown targets	Cytoplasmic
74293000	99603000	100880000	85965000	91109000	110570000	109530000	97396000	104270000	135530000	115210000	101800000	101880000	118660000	104750000	104680000	CD630_16460	+	0	4	4	4	4	0.179743		0.340631		0.253273		CD630_16460	membrane dipeptidase	Protein degradation	Cytoplasmic
406740000	298200000	409270000	399980000	342520000	373520000	350460000	387930000	430090000	382800000	320850000	389240000	332150000	287390000	377010000	345950000	CD630_16520	-	CD1652	4	4	4	4	-0.0580924		0.00835075		-0.173624		CD630_16520	Putative tellurium resistance protein	Resistance to toxic compounds	Cytoplasmic
204460000	212190000	208960000	224770000	200190000	196410000	195960000	210850000	259480000	179050000	194500000	189830000	174500000	177250000	174440000	228470000	CD630_16530	-	CD1652	4	4	4	4	-0.0819712		-0.0474607		-0.172281		CD630_16530	putative D-methionine-binding lipoprotein	Lysine, threonine, methionine and cysteine metabolism	Cytoplasmic membrane
163540000	146280000	144340000	152660000	188680000	134540000	149040000	143030000	172970000	140290000	145680000	150440000	153660000	133930000	138450000	146150000	CD630_16540	-	0	4	4	4	4	0.0199979		0.00607352		-0.0847744		lplA	Lipoate--protein ligase (EC 6.3.1.20)	Protein modification	Cytoplasmic
																CD630_16550	+	0	0	0	1	0							CD630_16550	Putative Na+/H+ antiporter NhaC-like	Cation transporters	Cytoplasmic membrane
166710000	151050000	155170000	176980000	209010000	177660000	188340000	207010000	142100000	157390000	169030000	218490000	189750000	202670000	148200000	177270000	CD630_16570	+	0	4	4	4	4	0.266966		0.0800912		0.143523		gcvTPA	glycine cleavage system, subunit A	Alanine, serine and glycine metabolism	Cytoplasmic
25791000		20913000	19836000	23578000					16869000	18365000						CD630_16580	+	0	3	1	4	2							gcvPB	glycine cleavage system, subunit B	Alanine, serine and glycine metabolism	Cytoplasmic
204510000	176490000	148280000	165910000	195010000	180620000	160840000	179400000	192500000	196290000	176740000	184030000	197340000	217900000	167250000	227000000	CD630_16600	-	0	4	4	4	4	0.0422903		0.108637		0.219606		ppnP	Pyrimidine/purine nucleoside phosphorylase (EC 2.4.2.2) (Adenosine phosphorylase) (Cytidine phosphorylase) (Guanosine phosphorylase) (EC 2.4.2.15) (Inosine phosphorylase) (Thymidine phosphorylase) (EC 2.4.2.4) (Uridine phosphorylase) (EC 2.4.2.3) (Xanthosine phosphorylase)	Nucleosides and Nucleotides	Unknown
47841000	47053000	58929000	43365000			49409000	51480000	32915000	60192000	62631000	44706000	38623000		28354000	41891000	CD630_16620	+	0	4	4	4	4			0.0236275		-0.441954		CD630_16620	Uncharacterized protein	Uncharacterized proteins	Cytoplasmic
245570000	218670000	204260000	187380000	240300000	220360000	209380000	197070000	224710000	225790000	218710000	230740000	236890000	225860000	204360000	236990000	CD630_16630	-	0	4	4	4	4	0.0188065		0.0724363		0.0790738		guaD	Guanine deaminase (Guanase) (Guanine aminase) (Guanine aminohydrolase) (GAH) (EC 3.5.4.3)	Purine metabolism	Unknown
26033000	18176000	15304000	16657000	22064000	13058000	18922000	14530000	18802000	16524000	18382000	17252000	22053000	15546000	18548000	18904000	CD630_16640	-	0	4	4	4	4	-0.151561		-0.102217		-0.0213516		CD630_16640	Transcriptional regulator, RmlC-type	Transcriptional regulators of unknown targets	Cytoplasmic
38691000	37613000	44918000	40560000	30169000	35887000	42387000	34611000	24401000	35641000	34794000	39444000	31987000	28189000	41479000	36513000	CD630_16650	+	0	4	4	4	4	-0.177491		-0.268807		-0.227628		cysM	cysteine synthase	Lysine, threonine, methionine and cysteine metabolism	Cytoplasmic
237110000	250850000	237190000	242990000	257570000	218280000	235400000	238590000	189310000	209710000	233120000	273950000	233170000	226240000	221330000	245960000	CD630_16740	-	0	4	4	4	4	-0.0275312		-0.0955613		-0.0631133		CD630_16740	Putative NADPH-dependent FMN reductase	Electron transfer	Unknown
				15638000	13955000	17267000	13814000									CD630_16750	+	0	0	4	3	0	ON		ON				CD630_16750	Transcriptional regulator, hxlR family	Transcriptional regulators of unknown targets	Unknown
		45136000	42904000										133920000			CD630_16760	-	CD1676	3	0	2	1	OFF						pcp	Pyrrolidone-carboxylate peptidase (EC 3.4.19.3) (5-oxoprolyl-peptidase) (Pyroglutamyl-peptidase I) (PGP-I) (Pyrase)	Protein degradation	Cytoplasmic
																CD630_16810	-	CD1679	2	1	0	3							CD630_16810	Transcriptional regulator, TetR family	Transcriptional regulators of unknown targets	Cytoplasmic membrane
815490000	833590000	859560000	838330000	803470000	860360000	822760000	1025600000	757410000	808640000	955960000	1011500000	876080000	753060000	875490000	895390000	CD630_16820	+	CD1682	4	4	4	4	0.0695153		0.0782464		0.0226876		iunH	inosine / uridine-preferring nucleoside hydrolase	Nucleosides and Nucleotides	Cytoplasmic
530590000	411270000	451690000	422990000	533810000	434390000	419700000	469910000	414850000	393690000	419150000	447670000	471770000	395390000	411660000	488290000	CD630_16840	+	CD1682	4	4	4	4	0.0324098		-0.116722		-0.0398013		CD630_16840	Putative radical SAM superfamily protein	Uncharacterized proteins	Cytoplasmic
37621000	32283000	28264000	34289000	45454000	34875000	40975000	36784000	23431000	28131000	27031000	43442000	46858000	36537000	40760000	34772000	CD630_16850	+	CD1685	4	4	4	4	0.255204		-0.118229		0.26284		CD630_16850	Putative binding protein	DNA processing	Cytoplasmic
84981000	90879000	92260000	73086000	77463000	90352000	85346000	77340000	86229000	92778000	91664000	97194000	104330000	88877000	92337000	92341000	CD630_16860	+	CD1685	4	4	4	4	-0.0459884		0.108533		0.147304		CD630_16860	Transcriptional regulator, repressor-like	Transcriptional regulators of unknown targets	Cytoplasmic
82777000	88346000	78528000	69723000	72035000	64882000	74558000	77563000	91708000	86188000	75478000	91474000	73442000	88611000	77104000	86944000	CD630_16870	+	CD1685	4	4	4	4	-0.143988		0.110714		0.030072		CD630_16870	Putative lipoprotein	Lipoproteins	Unknown
36746000	36354000	32991000	31816000	36813000	32855000	39835000	32348000	41038000	34860000	34378000	37201000	36577000	43117000	38216000	38353000	CD630_16880	+	CD1685	4	4	4	4	0.0406806		0.0967943		0.180281		CD630_16880	Two-component response regulator	Signal transduction	Cytoplasmic
11427000	9775000	8851100		12236000	11044000	10354000	8821000	11192000				10463000		8448100		CD630_16890	+	CD1685	3	4	1	3	0.0833832						CD630_16890	Two-component sensor histidine kinase (EC 2.7.13.3)	Signal transduction	Cytoplasmic membrane
865330000	947150000	1067300000	978500000	1153800000	958870000	773280000	1000900000	906980000	864730000	890760000	966970000	852250000	1001300000	873580000	834960000	CD630_16900	+	0	4	4	4	4	0.0106436		-0.0882109		-0.115234		trxA	Thioredoxin	Oxidative stress	Cytoplasmic
211150000	179870000	202170000	241310000	203390000	211570000	201010000	218050000	168680000	203710000	225700000	215930000	209240000	197560000	217890000	197670000	CD630_16910	+	0	4	4	4	4	-0.000830069		-0.0358478		-0.021142		trxB	thioredoxin reductase	Oxidative stress	Cytoplasmic
610300000	493950000	605800000	500330000	461760000	454670000	540980000	395150000	576200000	544100000	505260000	504420000	502220000	530650000	516310000	511620000	CD630_16920	+	0	4	4	4	4	-0.254774		-0.0534545		-0.10109		CD630_16920	Transcriptional regulator, ArsR family	Transcriptional regulators of unknown targets	Unknown
7877000000	9832100000	10322000000	11858000000	6576100000	9092500000	8657600000	9795900000	7544900000	10655000000	8479900000	9185300000	7501800000	7417100000	9122300000	6438400000	CD630_16930	+	0	4	4	4	4	-0.225288		-0.153414		-0.388151		CD630_16930	Putative dinitrogenase iron-molybdenum cofactor	Nitrogen metabolism	Cytoplasmic
17579000	11548000	16934000	18947000	17790000	13402000		15540000	24467000	12457000	10300000	17831000	15043000	15283000	9839100	20540000	CD630_16940	-	0	4	3	4	4	-0.061169		0.00104267		-0.0987995		CD630_16940	Uncharacterized protein	Uncharacterized proteins	Unknown
256260000	241250000	297550000	314050000	220360000	198900000	288000000	214380000	406810000	190970000	252890000	201160000	181290000	247530000	173520000	239010000	CD630_16960	+	0	4	4	4	4	-0.267127		-0.0765009		-0.398624		alsT	Sodium:alanine symporter	Alanine, serine and glycine metabolism	Cytoplasmic membrane
5167300000	3789700000	3463400000	5069200000	4909800000	3738000000	3769500000	5024200000	3721000000	3408600000	4265400000	3799900000	3821600000	3231400000	3879900000	3976700000	CD630_16970	-	CD1697	4	4	4	4	-0.00397317		-0.20291		-0.230256		ribH	6,7-dimethyl-8-ribityllumazine synthase (DMRL synthase) (LS) (Lumazine synthase) (EC 2.5.1.78)	Riboflavin	Cytoplasmic
1691500000	1389800000	1374200000	1658800000	1591400000	1337300000	1276000000	1512600000	1319500000	1281000000	1185300000	1355600000	1349000000	1072800000	1170700000	1295200000	CD630_16980	-	CD1697	4	4	4	4	-0.0968533		-0.250026		-0.323032		ribBA	Riboflavin biosynthesis protein RibBA [Includes: 3,4-dihydroxy-2-butanone 4-phosphate synthase (DHBP synthase) (EC 4.1.99.12); GTP cyclohydrolase-2 (EC 3.5.4.25) (GTP cyclohydrolase II)]	Riboflavin	Cytoplasmic
421480000	330720000	358020000	404670000	360150000	323420000	322210000	327860000	375270000	348530000	338670000	336650000	355570000	341110000	345410000	374330000	CD630_16990	-	CD1697	4	4	4	4	-0.183844		-0.114693		-0.0969639		ribE	Riboflavin synthase alpha subunit (EC 2.5.1.9)	Riboflavin	Cytoplasmic
307610000	252370000	231430000	302480000	342740000	240610000	263030000	256770000	279030000	242500000	250190000	265750000	291470000	267170000	250420000	292150000	CD630_17000	-	CD1697	4	4	4	4	0.0121613		-0.0763981		0.00962195		ribD	Riboflavin biosynthesis protein RibD [Includes: Diaminohydroxyphosphoribosylaminopyrimidine deaminase (DRAP deaminase) (EC 3.5.4.26) (Riboflavin-specific deaminase); 5-amino-6-(5-phosphoribosylamino)uracil reductase (EC 1.1.1.193) (HTP reductase)]	Riboflavin	Cytoplasmic
63737000	45792000	44557000	54732000	70543000	51792000	52193000	62607000	58913000	52744000	51761000	66264000	68059000	58035000	56986000	78440000	CD630_17010	+	0	4	4	4	4	0.183463		0.137392		0.324675		recQ	ATP-dependent DNA helicase (EC 3.6.1.-)	SOS response	Cytoplasmic
2806700000	2362100000	2500900000	2535100000	2290000000	2268500000	2447300000	2403300000	1999900000	2224100000	2172900000	2173600000	2124100000	2057600000	2230700000	2242000000	CD630_17020	+	CD1702	4	4	4	4	-0.117119		-0.251797		-0.237742		thiC	Phosphomethylpyrimidine synthase (EC 4.1.99.17) (Hydroxymethylpyrimidine phosphate synthase) (HMP-P synthase) (HMP-phosphate synthase) (HMPP synthase) (Thiamine biosynthesis protein ThiC)	Thiamin	Cytoplasmic
104300000	45197000	36397000	46325000					71954000	39688000	53520000	48073000					CD630_17021	+	CD1702	4	0	4	0	OFF		-0.123042		OFF		thiS	Thiamine biosynthesis sulfur carrier protein	Thiamin	Cytoplasmic
58274000	47878000	57953000	61437000	67928000	51482000	61580000	57125000	26912000	51180000	46301000	52122000	48734000	52392000	65770000	53410000	CD630_17030	+	CD1702	4	4	4	4	0.0782624		-0.353605		-0.0338873		thiF	Thiamine biosynthesis sulfur carrier protein ThiS adenylyltransferase	Thiamin	Cytoplasmic
1032100000	988980000	966790000	915890000	845450000	830840000	920250000	810920000	720400000	886130000	878310000	870880000	800960000	833600000	861150000	779990000	CD630_17040	+	CD1702	4	4	4	4	-0.196168		-0.218242		-0.253061		thiG	Thiazole synthase (EC 2.8.1.10)	Thiamin	Cytoplasmic
631600000	518410000	675490000	561030000	580060000	515450000	579780000	543550000	548370000	551290000	559070000	596610000	512100000	510070000	584810000	544860000	CD630_17050	+	CD1702	4	4	4	4	-0.105109		-0.0815695		-0.149344		thiH	Thiamine biosynthesis protein // 2-iminoacetate synthase	Thiamin	Cytoplasmic
22532000		17149000	18474000	18160000		18172000	14850000	14586000	19170000	13307000	16645000	14373000	13167000	12695000	14521000	CD630_17060	+	CD1702	3	4	4	4	-0.184267		-0.283466		-0.501924		thiE2	thiamine phosphate synthase	Thiamin	Cytoplasmic
182980000	187050000	158680000	172050000	244790000	194740000	205270000	176950000	182020000	200220000	210070000	171970000	232270000	238840000	218870000	205470000	CD630_17080	+	CD1708	4	4	4	4	0.229779		0.125181		0.353692	0.0145913	CD630_17080	Rela/spot domain protein	Transcription	Cytoplasmic
31572000	23592000	27125000			25699000	28743000	31013000	25142000	34507000	31700000	35300000	30156000	35096000	35556000	36678000	CD630_17090	+	CD1708	3	3	4	4	0.0544653		0.207027		0.325476		mobA	molybdopterin-guanine dinucleotide biosynthesis protein A	Molybdopterin	Cytoplasmic
84199000	36893000	31793000	40502000	84480000	41733000	50718000	55017000	62761000	61703000	44711000	62852000	56645000	64228000	58427000	57460000	CD630_17100	+	CD1708	4	4	4	4	0.262311		0.262802		0.291935		CD630_17100	Putative NAD(P)-binding protein	Uncharacterized proteins	Cytoplasmic
561730000	491390000	545320000	495780000	602470000	471540000	580500000	525540000	536000000	509190000	507610000	582180000	488190000	525830000	492360000	594360000	CD630_17110	+	0	4	4	4	4	0.0579482		0.0278095		0.00448461		CD630_17110	UPF0145 protein CD630_17110	Uncharacterized proteins	Cytoplasmic membrane
65028000	61550000	54440000	53887000	77579000	54743000	68122000	52407000	67318000	60023000	54934000	67174000	75649000	62091000	60849000	60004000	CD630_17120	+	CD1712	4	4	4	4	0.10621		0.0866675		0.138606		moaB	molybdopterin adenylyltransferase	Molybdopterin	Cytoplasmic
51924000	45079000	53982000	60641000	61284000	60697000	57017000	55023000	58573000	54017000	61331000	58591000	56587000	61628000	59490000	53775000	CD630_17130	+	CD1712	4	4	4	4	0.145121		0.135788		0.129371		moaA	cyclic pyranopterin monophosphate synthase	Molybdopterin	Cytoplasmic
500480000	479420000	390800000	729390000	446630000	470920000	605170000	2229200000	426830000	424060000	3437000000	471960000	334180000	473700000	391260000	388530000	CD630_17140	+	CD1712	4	4	4	4	0.837178		1.18046		-0.40354		moaC	cyclic pyranopterin monophosphate synthase accessory protein	Molybdopterin	Cytoplasmic
58200000	58034000	59529000	61682000	54014000	45927000	61263000	66091000	37679000	65757000	52274000	74409000	52089000	57877000	67805000	65452000	CD630_17150	+	CD1712	4	4	4	4	-0.0630274		-0.0452133		0.0346863		CD630_17150	molybdenum cofactor sulfurase	Molybdopterin	Cytoplasmic
306960000	292700000	286580000	314310000	314950000	326640000	345560000	328450000	321790000	295750000	294520000	351920000	336230000	303420000	353550000	356230000	CD630_17170	+	CD1716	4	4	4	4	0.132025		0.0742781		0.168655		CD630_17170	Uncharacterized protein	Uncharacterized proteins	Cytoplasmic
479630000	442380000	405260000	446440000	498400000	468370000	442710000	488570000	425240000	412990000	429500000	468850000	502820000	470360000	448520000	461100000	CD630_17180	0	CD1716	4	4	4	4	0.0977478		-0.0305213		0.0861096		CD630_17180	Putative hydantoinase	Nucleosides and Nucleotides	Cytoplasmic
58534000	75905000	72684000	64145000	43818000	75587000	80631000	64213000	82776000	85063000	92855000	57612000	84181000	125260000	106450000	90938000	CD630_17210	-	CD1721	4	4	4	4	-0.0378209		0.230695		0.584704		CD630_17210	Uncharacterized protein	Uncharacterized proteins	Unknown
75113000	62405000	47261000	76914000	69325000	69514000	110890000	83312000	83617000	31981000	82660000	79505000	19997000	87140000	77557000	83495000	CD630_17220	-	CD1721	4	4	4	4	0.347824		0.0859791		0.0353747		CD630_17220	Putative transcriptional regulator	Transcriptional regulators of unknown targets	Cytoplasmic
23052000	21267000	22292000	21877000	33851000		21116000	24890000	29613000	27527000	20747000	21933000	24965000	23366000		35681000	CD630_17230	-	CD1721	4	3	4	3	0.266975		0.173847		0.340151		plsC1	putative 1-acyl-sn-glycerol-3-phosphate acyltransferase	Phospholipid metabolism	Cytoplasmic membrane
34741000	28188000	27889000	27104000	36151000	27989000	35485000	26051000	39998000	28460000	33212000	44901000	41817000	39027000	41755000	44503000	CD630_17280	+	0	4	4	4	4	0.0918763		0.313767		0.502896	0.0328236	CD630_17280	Uncharacterized protein	Uncharacterized proteins	Cytoplasmic membrane
267520000	193880000	194040000	146120000	226840000	200640000	151700000	126180000	178630000	191400000	166900000	105070000	228660000	154880000	143460000	44383000	CD630_17281	0	0	4	4	4	4	-0.184451		-0.320237		-0.488352		CD630_17281	Uncharacterized protein	Uncharacterized proteins	Cytoplasmic
													56157000		28054000	CD630_17290	-	0	0	0	1	3					ON		CD630_17290	Putative sodium:phosphate symporter	Cation transporters	Cytoplasmic membrane
658930000	571600000	648450000	679060000	772930000	600670000	677590000	691040000	788770000	616510000	700360000	739420000	707570000	705530000	692420000	696350000	CD630_17300	-	0	4	4	4	4	0.100311		0.15342		0.131351		mrp	Iron-sulfur cluster carrier protein	Iron-sulfur cluster	Unknown
72361000	57362000	52825000	50019000	71228000	58718000	64476000	57684000	53717000	57991000	51998000	60385000	69477000	60097000	61406000	62717000	CD630_17310	+	0	4	4	4	4	0.116384		-0.0535617		0.12546		CD630_17310	Putative acetyltransferase	Miscellaneous enzymes proteins involved in metabolic pathways	Cytoplasmic
17898000	22729000	19683000	21155000	20099000	22415000	20917000	17208000	19803000	14465000	17941000	22488000	19369000	21407000	18963000	19841000	CD630_17330	+	CD1732	4	4	4	4	-0.0147026		-0.12513		-0.0337745		hemE	Uroporphyrinogen decarboxylase (URO-D)	Heme, porphyrin and cobalamin	Cytoplasmic
21586000	12950000	14440000	15458000	19526000	16224000	18487000	17141000	15143000	14857000	18106000	17199000	15952000	16250000	18578000	19154000	CD630_17340	+	CD1732	4	4	4	4	0.147657		0.0193713		0.118172		CD630_17340	putative activase of vitamin B12-dependent protein	Uncharacterized proteins	Cytoplasmic
								7485300	7972700			6700800			7720900	CD630_17360	-	0	2	0	3	2							CD630_17360	Transcriptional regulator, HTH-type	Transcriptional regulators of unknown targets	Unknown
14146000	9235600	10963000	10036000	15680000				11465000	8969500	8812400	7039800	12062000	12117000	8189600	7244000	CD630_17390	+	CD1737	4	3	4	4			-0.290488		-0.16397		CD630_17390	Two-component response regulator	Signal transduction	Cytoplasmic
					118090000		143430000									CD630_17400	+	0	0	2	0	0							CD630_17400	Glycine/sarcosine/betaine reductase complex,protein B, alpha and beta subunits (EC 1.21.4.-)	Alanine, serine and glycine metabolism	Cytoplasmic
	75180000	75669000	84426000		74866000	93383000	75000000	101560000	81024000	86640000	116180000	110180000	69706000		96203000	CD630_17451	-	0	3	3	4	3	0.0480858		0.296986		0.230785		feoA3	Ferrous iron transport protein	Iron	Unknown
42851000	43241000	47631000	43504000	51539000	46080000	48203000	49175000	46926000	43637000	54133000	46662000	53204000	52074000	53839000	55071000	CD630_17470	+	0	4	4	4	4	0.137854		0.110676		0.273279		add	Adenosine deaminase (EC 3.5.4.4) (Adenosine aminohydrolase)	Pyrimidine metabolism	Cytoplasmic
59386000	60871000	52017000	58892000	65491000	65824000	57167000	64035000	58379000	58658000	51164000	69780000	62183000	64909000	62646000	53229000	CD630_17490	+	0	4	4	4	4	0.127451		0.0419172		0.0718312		yjiM	Putative 2-hydroxyacyl-CoA dehydratase (EC 4.2.1.-)	Fermentation	Cytoplasmic
34562000	25706000	26306000	32262000	38036000	33879000	33352000	27010000	38346000	39619000	34574000	38355000	30375000		29918000	35187000	CD630_17500	+	0	4	4	4	3	0.15459		0.344563		0.099336		yjiL	Putative CoA enzyme activase	Lipid metabolism	Cytoplasmic membrane
63868000	57158000	66138000	28139000	54125000	43720000	23023000		66220000	43507000	34840000	37644000	34273000	41881000	33786000		CD630_17510	+	0	4	4	4	4	-0.417899		-0.240758		-0.554615		cwp13	Putative cell wall binding protein cwp13	S-Layer	Cellwall
26137000	25187000	34967000		29412000	26156000	29776000	27751000	34797000		26790000	27730000	29640000	28430000	34395000		CD630_17520	+	CD1752	3	4	4	4	-0.0247844		0.0497247		0.0996973		CD630_17520	Transcriptional regulator, TetR family	Transcriptional regulators of unknown targets	Cytoplasmic
15199000	16304000			8234100	13852000	15226000	12640000	16858000	11722000	16300000	11683000	12451000		13042000	14034000	CD630_17560	+	CD1752	3	4	4	3							def1	Peptide deformylase (PDF) (EC 3.5.1.88) (Polypeptide deformylase)	Translation	Cytoplasmic
139890000	132130000	112190000	146470000	368140000	334850000	317490000	341190000	319580000	401650000	414040000	481680000	556340000	515560000	547600000	525780000	CD630_17590	+	0	4	4	4	4	1.35946	6.79541e-06	1.60736	9.17201e-05	2.01525	1.87419e-08	CD630_17590	Methyltransferase domain protein	Menaquinone and ubiquinone	Cytoplasmic
49346000	37832000	37075000	47061000	68977000	66789000	60921000	55041000	60017000	70212000	66476000	79325000	97198000	83968000	83133000	81903000	CD630_17610	+	0	4	4	4	4	0.555223		0.688182	0.0191765	1.01497	0.000154233	CD630_17610	Putative phenazine biosynthesis PhzC/PhzF protein	PhzC/PhzF protein	Unknown
441540000	403140000	441760000	483670000	413500000	398640000	440660000	442530000	421220000	420810000	429400000	475120000	486480000	394590000	448590000	440140000	CD630_17640	+	0	4	4	4	4	-0.0622729		-0.0193311		-0.000252682		CD630_17640	Putative phenylalanyl-tRNA synthetase beta chain	tRNA metabolism	Cytoplasmic
17276000	15941000	8718700		17389000	18831000	19367000	17004000	18328000	11432000	17869000	29666000	8158400	13045000	12490000	25176000	CD630_17650	+	0	4	4	4	4	0.376574		0.467159		0.0743015		CD630_17650	Putative hydrolase, NUDIX family	NAD and NADP	Cytoplasmic
																CD630_17670	+	0	0	0	1	0							gapB	Glyceraldehyde-3-phosphate dehydrogenase (EC 1.2.1.-)	Central energy metabolism	Cytoplasmic
450210000	402840000	516770000	361490000	451060000	392150000	404140000	368210000	842940000	377470000	401450000	401290000	326640000	387230000	241180000	365990000	CD630_17680	0	0	4	4	4	4	-0.0998297		0.224739		-0.39019		CD630_17680	Putative membrane protein	Putative membrane protein	Cytoplasmic membrane
54749000	51311000	50903000	43593000	48357000	43641000	52573000	43379000	48911000	49255000	52719000	47279000	47273000	48157000	54843000	47461000	CD630_17690	+	0	4	4	4	4	-0.0936562		-0.0173102		-0.0204442		CD630_17690	Putative CoA enzyme activase	Lipid metabolism	Cytoplasmic
	27717000	24523000	21337000			30282000	15859000	24516000	19404000	23097000	16725000	13979000	29883000	24826000	28018000	CD630_17700	+	0	3	3	4	4			-0.228341		-0.020687		ogt2	Methylated-DNA-[protein]-cysteine S-methyltransferase 2 (EC 2.1.1.63)	Restriction and modification of DNA	Cytoplasmic
161220000	211780000	192850000	235900000	197340000	212640000	245450000	253180000	191390000	211740000	209770000	184320000	243140000	180750000	225560000	187940000	CD630_17710	+	0	4	4	4	4	0.180509		-0.00817454		0.0627472		CD630_17710	Putative monooxygenase	Other	Cytoplasmic
11439000	12528000	14157000	11072000					13140000	10387000	11569000		14110000	10013000	10180000	13303000	CD630_17720	+	0	4	0	3	4	OFF		-0.0721969		-0.0473976		CD630_17720	Uncharacterized protein	Uncharacterized proteins	Unknown
	20696000	24570000	20854000				19484000	22837000	23954000	17724000	12668000					CD630_17730	+	0	3	2	4	2			-0.191841				CD630_17730	Uncharacterized protein	Uncharacterized proteins	Cytoplasmic
14582000	27464000	25660000		22082000	20720000		15466000	23099000	19399000	18069000	20259000	14784000			21567000	CD630_17740	+	CD1774	3	3	4	2	-0.21658		-0.159502				CD630_17740	ABC-type transport system, aminoacid-family extracellular solute-binding protein	Uptake of amino acids	Unknown
						10896000	10079000	10728000	8342700	8619300	8721500					CD630_17760	+	CD1774	0	2	4	0			ON				CD630_17760	ABC-type transport system, aminoacid-family ATP-binding protein (EC 3.6.3.-)	Uptake of amino acids	Cytoplasmic membrane
121290000	114170000	192140000	144360000	123880000	153670000	146360000	160440000	112850000	145900000	152980000	160480000	173960000	134060000	138440000	131350000	CD630_17770	+	0	4	4	4	4	0.0309185		0.000630455		0.0146809		CD630_17770	Putative arsenate reductase	Uncharacterized proteins	Unknown
53771000	60207000	57255000	45878000	79820000	45271000	65379000	63077000	82472000	64833000	68097000	48599000	61944000	80603000	60778000	70181000	CD630_17790	+	CD1779	4	4	4	4	0.22382		0.282111		0.33314		larE	Ni2+ transfer protein	Fermentation	Cytoplasmic
259680000	203600000	210080000	207740000	252550000	214650000	224790000	235900000	225730000	228110000	236830000	250290000	265800000	210670000	235170000	237060000	CD630_17800	+	CD1779	4	4	4	4	0.074648		0.0948276		0.106646		CD630_17800	Putative RNA methylase	Uncharacterized proteins	Cytoplasmic
54086000	44668000	47594000	56608000	62544000	44733000	59201000	59486000	69962000	45135000	50306000	45273000	46964000	52880000	51901000	55903000	CD630_17810	+	CD1779	4	4	4	4	0.154926		0.053859		0.032973		CD630_17810	Putative lipoprotein	Lipoproteins	Unknown
246990000	248980000	239560000	254340000	292840000	280330000	272850000	240000000	250770000	230410000	287590000	251580000	276510000	260760000	299970000	244080000	CD630_17820	+	CD1779	4	4	4	4	0.13374		0.0437531		0.127483		CD630_17820	Two-component response regulator	Signal transduction	Cytoplasmic
24600000	26718000	30495000	26057000	37683000	27414000	31656000	28678000	48552000	33763000	32019000	28362000	27980000	34033000	23944000	29337000	CD630_17830	+	CD1779	4	4	4	4	0.2176		0.403651		0.0960237		CD630_17830	Two-component sensor histidine kinase	Signal transduction	Cytoplasmic membrane
88342000	87307000	89969000	95469000	116960000	100230000	105520000	104240000	114770000	112820000	98163000	106600000	113800000	108760000	102310000	104950000	CD630_17840	+	CD1779	4	4	4	4	0.241721		0.259863		0.251386		truA2	tRNA pseudouridine synthase A (EC 5.4.99.12) (tRNA pseudouridine(38-40) synthase) (tRNA pseudouridylate synthase I) (tRNA-uridine isomerase I)	tRNA metabolism	Cytoplasmic
324090000	240510000	229750000	267000000	356330000	238940000	290570000	278350000	257310000	213720000	278740000	270290000	303220000	276140000	321770000	274490000	CD630_17850	+	0	4	4	4	4	0.133426		-0.0572465		0.147521		argG	Argininosuccinate synthase (EC 6.3.4.5) (Citrulline--aspartate ligase)	Arginine, urea cycle, creatine and polyamine metabolism	Cytoplasmic
21607000	17179000	15323000	19155000	20571000	16963000	17518000	25625000	22085000	16155000	17108000	27760000	20117000	15196000	15834000	18455000	CD630_17910	-	CD1788	4	4	4	4	0.139053		0.181883		-0.0739757		CD630_17910	Uncharacterized protein	Uncharacterized proteins	Unknown
251940000	234510000	218610000	266110000	259510000	241180000	253200000	276470000	201520000	197500000	231520000	263070000	260800000	245960000	235690000	268620000	CD630_17920	-	0	4	4	4	4	0.0853527		-0.120079		0.0580871		tdh	L-threonine 3-dehydrogenase	Lysine, threonine, methionine and cysteine metabolism	Cytoplasmic
5714000000	5328700000	5200800000	6762200000	5951700000	6195900000	5127800000	7094300000	4516400000	6024900000	5316400000	4915700000	5224100000	4582100000	4239400000	5703300000	CD630_17930	+	0	4	4	4	4	0.0830971		-0.147254		-0.220219		CD630_17930	Putative oxidoreductase	Uncharacterized proteins	Unknown
								6451600	6098900		5538700					CD630_17960	-	0	3	3	3	1							CD630_17960	Putative nitrite and sulfite reductase subunit	Sulfur Metabolism	Cytoplasmic
36794000	31651000	26127000	30217000	32380000	35969000	29443000	32969000	35434000	25231000	28191000	35108000	37422000	33135000	34974000	33929000	CD630_17970	-	0	4	4	4	4	0.0674415		-0.00956956		0.160361		CD630_17970	Coenzyme A disulfide reductase (CoA-disulfide reductase) (CoADR) (EC 1.8.1.14)	Pantothenate and coenzyme A	Cytoplasmic
12277000		11783000	5960700	14030000	8994900	13845000	16947000	11364000	13363000	15152000	17078000	16340000	13565000	15627000	17194000	CD630_17980	+	0	4	4	4	4	0.427064		0.508878		0.648068		CD630_17980	Transcriptional regulator, LysR family	Transcriptional regulators of unknown targets	Cytoplasmic
313260000	446190000	342000000	272660000	372620000	381970000	368320000	348870000	372970000	367730000	382790000	332360000	417740000	442970000	356590000	351740000	CD630_17990	-	0	4	4	4	4	0.0990645		0.0833642		0.191385		terD3	Tellurium resistance protein terD3	Resistance to toxic compounds	Cytoplasmic
469390000	438840000	373470000	275970000	354210000	452470000	326900000	309100000	469630000	420490000	363240000	344820000	420250000	394020000	401800000	345560000	CD630_18000	-	0	4	4	4	4	-0.110638		0.0370403		0.00366305		terD4	Tellurium resistance protein terD4	Resistance to toxic compounds	Cytoplasmic
23509000		26269000						42185000		24997000						CD630_18010	-	0	3	2	2	0					OFF		CD630_18010	Putative membrane protein	Putative membrane protein	Cytoplasmic membrane
				14544000		17322000	15485000						14574000	16873000		CD630_18020	+	0	0	4	3	3	ON		ON		ON		CD630_18020	Putative hydrolase, metallo-beta-lactamase superfamily	Peptidoglycan turnover	Unknown
37518000	44769000	35760000	43131000	50470000	38937000	45164000	49209000	48766000	49714000	46543000	45583000	47867000	57959000	49511000	53899000	CD630_18040	+	0	4	4	4	4	0.189325		0.241939		0.376476		scrR	Transcriptional regulator, LacI family	Sucrose	Cytoplasmic
	13637000	18638000			15725000	18222000	13179000	17454000	15853000	17350000		15575000	14938000	16926000		CD630_18060	+	0	3	3	3	3							scrK	Fructokinase (EC 2.7.1.4)	Sucrose	Cytoplasmic
94833000	72668000	79200000	108800000	86452000	69042000	72262000	75082000	68320000	100590000	86867000	107550000	99256000	84952000	76308000	85189000	CD630_18070	-	0	4	4	4	4	-0.231307		0.031415		-0.0403121		CD630_18070	Putative NADPH-dependent FMN reductase	Electron transfer	Cytoplasmic
23033000	25047000	20890000	23821000		22031000	19269000	21971000	22444000	21385000	25051000	20201000		20229000	14786000	19040000	CD630_18080	+	0	4	3	4	3	-0.137403		-0.0588671		-0.364519		CD630_18080	Pyridoxal-dependent decarboxylase, group IV decarboxylase family (EC 4.1.1.20)	Lysine, threonine, methionine and cysteine metabolism	Cytoplasmic
218640000	217040000	239340000	220000000	273770000	242590000	240720000	285600000	250520000	239580000	248990000	245010000	263190000	181410000	272000000	259470000	CD630_18100	+	0	4	4	4	4	0.220305		0.136885		0.125065		CD630_18100	Transcriptional regulator, beta-lactams repressor	Transcriptional regulators of unknown targets	Cytoplasmic
59213000	59462000	49529000	44407000	74714000	48083000	52932000	45558000	55097000	57884000	52800000	56392000	52465000	55714000	52181000	56986000	CD630_18130	+	0	4	4	4	4	0.0577025		0.0634673		0.0317773		CD630_18130	Uncharacterized protein	Uncharacterized proteins	Cytoplasmic
152540000	155910000	148160000	175970000	180660000	162860000	165170000	181500000	156410000	160110000	142350000	170820000	182160000	157610000	137660000	176550000	CD630_18140	+	CD1814	4	4	4	4	0.125746		-0.00660619		0.0479986		CD630_18140	Putative phosphoglycerate mutase	Central energy metabolism	Cytoplasmic
70141000	56122000	57365000	62742000	78587000	66932000	64963000	66368000	71646000	64049000	60105000	66870000	89330000	72031000	68019000	66887000	CD630_18150	+	CD1814	4	4	4	4	0.168278		0.0924248		0.266071		CD630_18150	Uncharacterized protein	Uncharacterized proteins	Unknown
136170000	123510000	113920000	113080000	155320000	117200000	125470000	130170000	145260000	129330000	113220000	120070000	139260000	152320000	107790000	161600000	CD630_18160	+	CD1814	4	4	4	4	0.118002		0.0615142		0.20495		cmk	Cytidylate kinase (CK) (EC 2.7.4.25) (Cytidine monophosphate kinase) (CMP kinase)	Pyrimidine metabolism	Cytoplasmic
127950000	97825000	124180000	146020000	105860000	81073000	107100000	114010000	135430000	110750000	102580000	103280000	96474000	119230000	115730000	110320000	CD630_18170	+	CD1814	4	4	4	4	-0.281546		-0.133817		-0.167024		plsC2	1-acyl-sn-glycerol-3-phosphate acyltransferase (EC 2.3.1.51)	Phospholipid metabolism	Cytoplasmic
249860000	249890000	220150000	214700000	268780000	216290000	256170000	232100000	267160000	262260000	242660000	234200000	249310000	289940000	250150000	286260000	CD630_18180	+	CD1814	4	4	4	4	0.0585948		0.106611		0.202801		ispH	4-hydroxy-3-methylbut-2-enyl diphosphate reductase (HMBPP reductase) (EC 1.17.7.4)	Isoprenoid metabolism	Cytoplasmic
35948000	29671000	58389000	55485000	40816000	40437000	38225000	43064000	43169000	41571000	51848000	53729000	39483000	52301000	40160000	59865000	CD630_18220	+	CD1822	4	4	4	4	-0.143115		0.0844769		0.0957428		bcp	Putative thiol peroxidase (EC 1.11.1.15)	Oxidative stress	Cellwall
													44771000	25832000	40211000	CD630_18230	+	CD1822	2	2	2	4							CD630_18230	UPF0246 protein CD630_18230	Uncharacterized proteins	Cytoplasmic
537420000	490850000	433550000	474620000	404250000	464570000	498200000	569800000	455820000	496240000	514280000	530990000	443560000	461320000	565880000	575520000	CD630_18250	+	0	4	4	4	4	0.000283081		0.0446659		0.0795968		metY	O-acetylhomoserine sulfhydrylase (EC 2.5.1.49)	Lysine, threonine, methionine and cysteine metabolism	Cytoplasmic
36273000	39349000	37970000	32245000	40616000	25938000	38744000	29606000	36812000	36749000	38135000	33010000	36005000	34415000	36967000	41852000	CD630_18260	+	0	4	4	4	4	-0.112424		-0.011232		0.0332678		metA	Homoserine O-acetyltransferase (HAT) (EC 2.3.1.31) (Homoserine transacetylase) (HTA)	Lysine, threonine, methionine and cysteine metabolism	Cytoplasmic
				15719000	12198000	14781000	20160000		15672000	16684000		13906000	13326000	13035000	15276000	CD630_18270	+	0	0	4	3	4	ON		ON		ON		CD630_18270	Transcriptional regulator, MarR family	Transcriptional regulators of unknown targets	Cytoplasmic
45856000	44615000	44751000	48086000	53292000	48881000	45793000	43858000	59949000	48456000	43225000	49275000	50812000	58758000	46352000	51337000	CD630_18280	+	0	4	4	4	4	0.0655135		0.132244		0.177165		ftsH1	ATP-dependent zinc metalloprotease FtsH (EC 3.4.24.-)	Protein degradation	Cytoplasmic membrane
15852000	14551000	13925000	16761000	15043000	13380000			13423000	21548000	17901000		13969000	14848000			CD630_18300	+	0	4	4	4	4			0.206629				kdpE	Two-component response regulator KdpE	Cation transporters	Cytoplasmic
435700000	379950000	390050000	377630000	608880000	516330000	621360000	536430000	650750000	640780000	686890000	635950000	805130000	788890000	849350000	791930000	CD630_18320	+	CD1832	4	4	4	4	0.527969	0.0100989	0.723501	0.000212802	1.03094	1.0363e-06	aroF1	3-deoxy-D-arabino-heptulosonate 7-phosphate synthase (EC 2.5.1.54)	Aromatic amino acid and derivative metabolism	Cytoplasmic
198850000	197370000	213230000	186950000	329020000	291990000	319590000	255640000	368830000	325660000	380950000	325750000	386850000	424520000	414130000	406720000	CD630_18330	+	CD1832	4	4	4	4	0.586942	0.0100989	0.815087	0.000212802	1.03527	1.0363e-06	aroB	3-dehydroquinate synthase (DHQS) (EC 4.2.3.4)	Aromatic amino acid and derivative metabolism	Cytoplasmic
262020000	213220000	251630000	238720000	399120000	349060000	394430000	342850000	374820000	379900000	426400000	403830000	508450000	503790000	477630000	501020000	CD630_18340	+	CD1832	4	4	4	4	0.621427	0.00420647	0.714955	0.000453489	1.04393	1.0363e-06	aroA	3-phosphoshikimate 1-carboxyvinyltransferase (EC 2.5.1.19) (5-enolpyruvylshikimate-3-phosphate synthase) (EPSP synthase) (EPSPS)	Aromatic amino acid and derivative metabolism	Cytoplasmic
168400000	159970000	168720000	144840000	234440000	206610000	238760000	207870000	246630000	248940000	289990000	250810000	296290000	299950000	279750000	276480000	CD630_18350	+	CD1832	4	4	4	4	0.467624	0.020081	0.691051	0.000724481	0.844241	9.28253e-06	aroC	Chorismate synthase (CS) (EC 4.2.3.5) (5-enolpyruvylshikimate-3-phosphate phospholyase)	Aromatic amino acid and derivative metabolism	Cytoplasmic
89540000	76109000	88319000	78521000	135620000	102860000	134900000	103710000	134850000	124320000	127750000	121730000	163650000	178650000	140980000	164060000	CD630_18360	+	CD1832	4	4	4	4	0.520955		0.613367	0.0016188	0.961217	1.89943e-05	pheA	Bifunctional P-protein, chorismate mutase/prephenate dehydratase (EC 4.2.1.51) (EC 5.4.99.5)	Aromatic amino acid and derivative metabolism	Cytoplasmic
143350000	129100000	154150000	173320000	212690000	173890000	244170000	226340000	237130000	223380000	256330000	278660000	292480000	336720000	275060000	309780000	CD630_18370	+	CD1832	4	4	4	4	0.514677		0.730651	0.00248723	1.01697	1.89943e-05	aroE1	Shikimate dehydrogenase (NADP(+)) (SDH) (EC 1.1.1.25)	Aromatic amino acid and derivative metabolism	Cytoplasmic
302370000	253930000	291470000	277760000	370920000	356700000	394340000	378530000	389890000	401920000	423750000	420680000	516770000	476680000	506640000	514360000	CD630_18380	+	CD1832	4	4	4	4	0.414829	0.0408325	0.53978	0.00457473	0.839781	1.99493e-05	aroK	Shikimate kinase (SK) (EC 2.7.1.71)	Aromatic amino acid and derivative metabolism	Cytoplasmic
142920000	169830000	167740000	160920000	245040000	164440000	237300000	228520000	273230000	206540000	238530000	227470000	273480000	327400000	287550000	270000000	CD630_18390	+	CD1832	4	4	4	4	0.448531		0.560243	0.0310581	0.852852	0.000216739	tyrC	Prephenate dehydrogenase (EC 1.3.1.12)	Aromatic amino acid and derivative metabolism	Cytoplasmic
13507000	13416000	11389000	10675000	12512000	9365300	10936000	10341000	18892000	12068000	13949000	9754600	13150000	13720000	11670000	12218000	CD630_18410	+	CD1840	4	4	4	4	-0.182895		0.158182		0.0512363		CD630_18410	Two-component sensor histidine kinase	Signal transduction	Cytoplasmic membrane
11699000	10816000	13610000	16273000	11294000	18160000	15781000	12085000	19591000	8600600	14876000	12432000	12188000	12847000	13802000	19204000	CD630_18420	+	CD1840	4	4	4	4	0.129527		0.0829656		0.147561		CD630_18420	Uncharacterized protein	Uncharacterized proteins	Cytoplasmic membrane
																CD630_18500	+	0	0	0	0	3					ON		CD630_18500	Transcriptional regulator, AraC family Tn1549-like, CTn5-Orf6	Transcriptional regulators of unknown targets	Cytoplasmic
213220000	222880000	236670000	196790000	242260000	236840000	249860000	192160000	252580000	266460000	244940000	261290000	261330000	285460000	247150000	227740000	CD630_18600	+	CD1851	4	4	4	4	0.0831035		0.237646		0.232586		CD630_18600	Putative conjugative transposon protein DUF1016 family, Tn1549-like, CTn5-Orf18	Conjugative transposon proteins	Cytoplasmic
205910000	547480000	407230000	375470000	595210000	465490000	494370000	309910000	405710000	518600000	420720000	356370000	340600000	382170000	363030000	380410000	CD630_18620	0	CD1851	4	4	4	4	0.279897		0.14746		-0.067171		CD630_18620	Putative DNA/RNA helicase Tn1549-like,CTn5-Orf21	Conjugative transposon proteins	Cellwall
				12801000	11004000	13863000	11396000		12304000	12098000		11238000	14399000	14678000	12432000	CD630_18640	+	CD1864	0	4	2	4	ON				ON		CD630_18640	Transcriptional regulator, HTH-type Tn1549-like,CTn5-Orf23	Transcriptional regulators of unknown targets	Cytoplasmic
88638000	83886000	92613000	86288000	82518000	86301000	87848000	80730000	83974000	79727000	77623000	87852000	78801000	79078000	73816000	77991000	CD630_18650	+	CD1864	4	4	4	4	-0.0587697		-0.0943577		-0.182411		CD630_18650	Putative DNA recombination protein Tn1549-like,CTn5-Orf24	DNA processing	Cytoplasmic
44376000	38800000	41444000	40279000	45639000	36034000	40359000	36151000	37958000	44108000	44488000	37032000	44257000	37373000	33298000	36573000	CD630_18660	+	CD1864	4	4	4	4	-0.0599881		-0.0115334		-0.122255		CD630_18660	putative conjugative transposon protein	DNA replication	Cytoplasmic
	20800000	25533000	17213000	13035000	18176000	16533000	18707000	11662000	17443000	19229000	18857000	11110000	21871000	16382000	18751000	CD630_18670	+	CD1864	3	4	4	4	-0.350548		-0.334571		-0.314887		CD630_18670	putative conjugative transposon protein	Conjugative transposon proteins	Cytoplasmic
51525000	68552000	51021000	48028000	53962000	65075000	48765000	39327000	48750000	61112000	57331000	43318000	43665000	57619000	46291000	42408000	CD630_18680	+	CD1864	4	4	4	4	-0.0812311		-0.0578651		-0.20589		CD630_18680	Putative conjugative transposon protein Tn1549-like, CTn5-Orf27	Conjugative transposon proteins	Cytoplasmic
21300000	18062000	17955000	21267000	16076000	19318000	20213000	14528000	25640000	17734000	17573000		19516000	21315000	11309000	21300000	CD630_18710	+	CD1871	4	4	3	4	-0.164101		0.0483571		-0.0976695		CD630_18710	Putative oxidoreductase Tn1549-like,CTn5-Orf30	Conjugative transposon proteins	Unknown
	259460000	284370000	262410000	129800000	429790000	497470000	325420000	363710000	315010000	264030000	269210000	354770000	352000000	198180000	314750000	CD630_18740	+	CD1871	3	4	4	4	0.36294		0.173023		0.182208		vexP2	ABC-type transport system, ATP-binding protein Tn1549-like, CTn5-Orf34 (EC 3.6.3.-)	Uptake of amino acids	Cytoplasmic membrane
17080000	19591000	16308000	19547000	24375000	17897000	24076000	17697000	21459000	22207000	20198000	18881000	20934000	22538000	26392000	23522000	CD630_18760	+	CD1871	4	4	4	4	0.212664		0.190174		0.364708		vncR	Two-component response regulator Tn1549-like,CTn5-Orf36	Signal transduction	Cytoplasmic
142110000	146220000	132730000	154170000	155110000	139510000	151340000	154160000	153510000	143010000	148200000	146410000	151130000	140890000	145140000	163820000	CD630_18830	-	0	4	4	4	4	0.0611121		0.0393365		0.0631781		CD630_18830	Transcriptional regulator, AraC family	Transcriptional regulators of unknown targets	Cytoplasmic
14546000	15403000	13489000	10610000	17787000	15515000	15307000	17688000	19095000	14143000	16109000	13729000	19687000	13227000	13058000	17328000	CD630_18850	+	0	4	4	4	4	0.294702		0.22285		0.227964		CD630_18850	Putative acetylesterase	Miscellaneous enzymes proteins involved in metabolic pathways	Unknown
	6130500	9578400			8107300	11313000	7745000			8293300	11704000	16296000	9812400	10297000	8857100	CD630_18860	+	0	2	3	2	4							CD630_18860	Transcriptional regulator, PadR family	Transcriptional regulators of unknown targets	Unknown
80758000	78172000	78928000	73342000	94312000	92693000	81394000	68641000	74964000	62626000	85899000	83952000	89963000	75000000	104690000	72810000	CD630_18920	+	0	4	4	4	4	0.115078		-0.0175325		0.138106		CD630_18920	Putative methyltransferase, type 11 family	Menaquinone and ubiquinone	Cytoplasmic
92317000	95707000	73192000	89460000	75709000	111850000	87222000	110020000	79677000	107010000	86061000	98490000	91434000	90332000	77742000	79642000	CD630_18930	-	0	4	4	4	4	0.133974		0.0822057		-0.0482152		proX	Putative oligonucleotide binding regulator	tRNA metabolism	Unknown
					11216000	10028000	14458000	9637700	10028000	8072200	11694000					CD630_18940	+	0	0	3	4	0	ON		ON				CD630_18940	Uncharacterized protein	Uncharacterized proteins	Cytoplasmic
1294600000	1426200000	1735000000	1587600000	1690600000	1157600000	1707300000	1710100000	1537600000	1761700000	1607100000	1859500000	1647100000	1575200000	1513100000	1785700000	CD630_18950	+	0	4	4	4	4	0.0520922		0.162921		0.109755		CD630_18950	Putative membrane protein	Putative membrane protein	Unknown
14223000	6593200	12663000	20595000	26020000	16015000	28642000	20050000	16425000	10418000	9770000	11585000	18268000	17420000	22822000	16521000	CD630_18960	+	0	4	4	4	4	0.746592		-0.165967		0.472546		CD630_18960	Uncharacterized protein	Uncharacterized proteins	Cytoplasmic membrane
			18823000		14347000	14692000	18331000					24637000		17322000	20203000	CD630_18970	-	0	2	3	1	3							CD630_18970	Uncharacterized protein	Uncharacterized proteins	Cytoplasmic
206790000	172700000	185450000	172640000	210280000	180670000	187960000	164900000	222710000	163920000	173270000	159660000	166930000	168580000	150950000	172040000	CD630_18980	-	0	4	4	4	4	0.0121346		-0.0356845		-0.163616		CD630_18980	Putative phage-related cell wall hydrolase (Endolysin)	Phage and prophage proteins	Cellwall
34336000	22914000	26327000	27076000	25038000	26070000	29022000	28983000	29785000	29185000	30696000	28909000		19582000	26806000	27247000	CD630_19100	+	CD1908	4	4	4	3	-0.0202196		0.0997573		-0.172541		eutV	Two-component response regulator, Ethanolamine specific	Fermentation	Cytoplasmic
		8937000						7660800	9113600	7765600	5768100			6719400		CD630_19110	+	CD1908	2	0	4	2							eutW	Two-component sensor histidine kinase,Ethanolamine specific	Fermentation	Cytoplasmic
34167000	25724000	25759000	23578000	37851000	22124000	33275000	23376000	57204000	30386000	24557000	27163000	35772000	44039000	22804000	42039000	CD630_19300	+	0	4	4	4	4	0.0945467		0.350956		0.405263		CD630_19300	Putative exported protein	Exported proteins	Extracellular
114810000	128360000	101770000	105520000	122300000	107420000	104860000	105390000	115780000	100870000	98581000	106430000	120630000	82141000	83438000	106980000	CD630_19310	0	0	4	4	4	4	-0.0339938		-0.0953154		-0.196176		lexA	LexA repressor (EC 3.4.21.88)	SOS response	Cytoplasmic
33171000	28694000	31285000	27858000	30662000	26133000	37116000	24782000	27081000	30704000	34537000	25737000	20521000	36967000	24284000	25453000	CD630_19320	-	0	4	4	4	4	-0.0278676		-0.0355944		-0.174461		CD630_19320	Putative phage integrase	Phage and prophage proteins	Cytoplasmic
327730000	287940000	258900000	306690000	362210000	293520000	343340000	312380000	224820000	286360000	272880000	350590000	374500000	297950000	388390000	322810000	CD630_19340	-	0	4	4	4	4	0.150836		-0.0580792		0.228153		CD630_19340	Uncharacterized protein	Uncharacterized proteins	Unknown
21629000	22282000	20528000	23155000	20209000	20989000	15164000	23585000	23252000	16103000	19184000	23546000	17498000		18102000		CD630_19350	-	0	4	4	4	4	-0.131788		-0.0937134				spoVS	Stage V sporulation protein S	Sporulation	Cytoplasmic
339780000	384870000	391400000	362810000	346740000	332760000	368360000	350610000	332880000	359340000	309730000	357430000	342050000	352480000	336500000	382510000	CD630_19360	-	CD1936	4	4	4	4	-0.0806362		-0.121537		-0.0651728		accA	Acetyl-coenzyme A carboxylase carboxyl transferase subunit alpha (ACCase subunit alpha) (Acetyl-CoA carboxylase carboxyltransferase subunit alpha) (EC 2.1.3.15)	Lipid metabolism	Cytoplasmic
371040000	358570000	379820000	407400000	403410000	354040000	405460000	414070000	310350000	364580000	376560000	415000000	355360000	357900000	377580000	351530000	CD630_19370	-	CD1936	4	4	4	4	0.056105		-0.0486922		-0.0726181		accD	Acetyl-coenzyme A carboxylase carboxyl transferase subunit beta (ACCase subunit beta) (Acetyl-CoA carboxylase carboxyltransferase subunit beta) (EC 2.1.3.15)	Lipid metabolism	Cytoplasmic
737150000	647260000	645690000	686220000	711140000	666690000	688700000	700200000	583070000	609770000	628190000	632960000	691900000	638070000	640510000	643620000	CD630_19380	-	CD1936	4	4	4	4	0.0265284		-0.146524		-0.0553391		accC	Biotin carboxylase (EC 6.3.4.14) (EC 6.4.1.2)	Lipid metabolism	Cytoplasmic
821990000	618700000	643330000	605600000	680860000	769230000	481670000	776410000	754860000	725150000	587100000	727940000	665810000	595420000	636990000	573990000	CD630_19390	-	CD1936	4	4	4	4	0.00991595		0.0554717		-0.121601		accB	Biotin carboxyl carrier protein of acetyl-CoA carboxylase	Lipid metabolism	Cytoplasmic
36300000	20473000	42164000	51662000	57351000	46728000	39061000	42400000	36113000	47481000	44130000	54654000	58056000	46717000	49550000	61506000	CD630_19420	0	0	4	4	4	4	0.301018		0.27622		0.519177		trmB	tRNA (guanine-N(7)-)-methyltransferase (EC 2.1.1.33) (tRNA (guanine(46)-N(7))-methyltransferase) (tRNA(m7G46)-methyltransferase)	tRNA metabolism	Cytoplasmic
825920000	689920000	676130000	643660000	639880000	737130000	595760000	943230000	838880000	836670000	728090000	759100000	850700000	767690000	788000000	560610000	CD630_19430	-	0	4	4	4	4	0.0403214		0.157506		0.0653356		CD630_19430	FeS cluster biogenesis protein	Iron-sulfur cluster	Unknown
29539000	28327000	34026000	38907000	39899000	41860000	22079000	22298000	21187000	29556000		54175000	22010000	29132000	39792000	37360000	CD630_19450	-	CD1944	4	4	4	4	-0.0523714		0.0969482		-0.0278978		CD630_19450	Putative glyoxalase	Resistance to toxic compounds	Cytoplasmic
47358000	38609000	53939000	53792000	41047000	37428000	46053000	44342000	75928000	38268000	32909000	39778000	28811000	31947000	30016000	41423000	CD630_19500	+	0	4	4	4	4	-0.197896		-0.0516737		-0.55112		CD630_19500	Putative membrane protein	Putative membrane protein	Cytoplasmic membrane
1079700000	1200800000	1217700000	1139300000	1299200000	1230900000	1230700000	1124200000	1121500000	1202300000	1089400000	1192500000	1232300000	1213000000	1249900000	1370500000	CD630_19530	+	0	4	4	4	4	0.0750113		-0.00992684		0.127414		CD630_19530	uncharacterized protein, coenzyme F420:L-glutamate ligase-like	Uncharacterized proteins	Unknown
																CD630_19570	-	CD1954	0	2	0	2							CD630_19570	Two-component response regulator	Signal transduction	Cytoplasmic
																CD630_19580	+	0	1	0	1	0							CD630_19580	Putative 4Fe-4S binding protein putative ferredoxin putative dehydrogenase putative reductase	Electron transfer	Cytoplasmic membrane
12486000	11692000	9707000	11217000	11449000	9843800	13261000	10901000	11251000	9964700	11040000	11447000	3999300	13334000	11558000	12036000	CD630_19630	-	0	4	4	4	4	0.0112412		-0.045469		-0.140128		CD630_19630	Putative methyltransferase (EC 2.1.1.-)	Other	Cytoplasmic
																CD630_19640	-	0	0	0	0	1							CD630_19640	Putative transcriptional regulator	Transcriptional regulators of unknown targets	Unknown
13126000	15840000	16634000		16135000	19096000	16860000	15230000	15195000	17837000	17800000	13774000	20990000	20946000	16091000	16193000	CD630_19660	-	0	4	4	4	4	0.146985		0.0875968		0.287737		baat	putative bile acid-CoA:amino acid N-acyltransferase	Fermentation	Cytoplasmic
8991300	15824000	16641000	17633000		13661000	17950000	11762000			13388000	11470000					CD630_19670	-	CD1967	4	3	3	0	-0.0310622				OFF		CD630_19670	Uncharacterized protein	Uncharacterized proteins	Cytoplasmic
59705000	68678000	61316000	56092000	59536000	56718000	69675000	56578000	60715000	66656000	62365000	68426000	62632000	64187000	58270000	64955000	CD630_19690	-	CD1967	4	4	4	4	-0.0194057		0.0708446		0.0247499		CD630_19690	Putative oligonucleotide binding regulator	tRNA metabolism	Unknown
891010000	700970000	699940000	658360000	858180000	696210000	742720000	666970000	765290000	698490000	722880000	700790000	763270000	747590000	754870000	789250000	CD630_19700	-	CD1967	4	4	4	4	0.0067325		-0.0310559		0.0503111		CD630_19700	Putative enzyme, cyclase family	Proteins involved in amino acid metabolism	Cytoplasmic
																CD630_19710	0	0	0	0	0	1							CD630_19710	Uncharacterized protein	Uncharacterized proteins	Unknown
394620000	366610000	390680000	356750000	438190000	400580000	370450000	389070000	425810000	399080000	379120000	370450000	421250000	431960000	398400000	400860000	CD630_19720	0	CD1972	4	4	4	4	0.0832615		0.0615894		0.131356		CD630_19720	Putative peptidase, M20A family	Protein degradation	Cytoplasmic
277250000	259510000	226140000	237640000	268740000	247940000	266040000	266000000	213790000	261700000	241900000	283540000	282200000	276950000	262900000	285060000	CD630_19730	-	CD1972	4	4	4	4	0.0678507		0.000562238		0.14602		CD630_19730	Aluminum resistance protein	Resistance to toxic compounds	Cytoplasmic
1334600000	1286400000	1109600000	1270900000	1324900000	1528100000	1500800000	1684000000	1386800000	1188900000	1404400000	1287100000	1600600000	1338700000	1407900000	1585900000	CD630_19740	-	CD1972	4	4	4	4	0.271662		0.0746754		0.246425		hfq	RNA-binding protein Hfq	Universal stress response	Cytoplasmic
153250000	147400000	131260000	125670000	159230000	132570000	128740000	127420000	163800000	153040000	132100000	124360000	146360000	148870000	161110000	128920000	CD630_19750	0	CD1972	4	4	4	4	-0.0251082		0.0401115		0.0698989		miaA	tRNA dimethylallyltransferase (EC 2.5.1.75) (Dimethylallyl diphosphate:tRNA dimethylallyltransferase) (DMAPP:tRNA dimethylallyltransferase) (DMATase) (Isopentenyl-diphosphate:tRNA isopentenyltransferase) (IPP transferase) (IPPT) (IPTase)	tRNA metabolism	Cytoplasmic
170850000	153810000	150590000	158290000	183310000	164730000	186860000	144460000	185290000	155940000	186270000	143550000	193560000	187450000	177700000	179660000	CD630_19760	-	CD1972	4	4	4	4	0.100741		0.0829846		0.220908		mutL	DNA mismatch repair protein MutL	DNA mismatch repair	Cytoplasmic
130830000	127330000	118560000	108460000	147320000	118720000	124790000	108860000	125860000	115530000	132490000	113650000	136000000	128440000	125520000	127820000	CD630_19770	0	CD1972	4	4	4	4	0.0425133		0.00697092		0.0938192		mutS	DNA mismatch repair protein MutS	DNA mismatch repair	Cytoplasmic membrane
30765000	38512000	33628000	30073000	40320000	40993000	40602000	37171000	58200000	42191000	46143000	28233000	32979000	33076000	48538000	47550000	CD630_19780	-	CD1978	4	4	4	4	0.258619		0.394245		0.286079		CD630_19780	ABC-type transport system, ATP-binding protein (EC 3.6.3.-)	Thiamin	Cytoplasmic membrane
216910000	203820000	223670000	199890000	202740000	172010000	177160000	193850000	274300000	145080000	167140000	181910000	155680000	165950000	146120000	203250000	CD630_19790	-	CD1978	4	4	4	4	-0.179027		-0.135825		-0.331426		CD630_19790	ABC-type transport system, extracellular solute-binding protein	Thiamin	Unknown
1868000000	1482100000	1641400000	1915900000	1862100000	2255000000	1728400000	1982100000	1480800000	1453200000	1619900000	1511300000	2390200000	1816600000	1928700000	1762200000	CD630_19801	-	CD1978	4	4	4	4	0.180427		-0.187588		0.19329		CD630_19801	putative thiamine binding protein	Uncharacterized proteins	Cytoplasmic
42755000	38913000	55333000	42118000	54166000	56296000	52816000	42718000	40159000	43795000	53356000	45449000	46213000	38550000	48914000	48118000	CD630_19840	+	0	4	4	4	4	0.201698		0.0290241		0.0213941		CD630_19840	Putative hydrolase, NUDIX family	DNA processing	Unknown
215910000	218350000	217910000	199930000	265650000	223690000	235780000	220740000	244210000	234450000	239910000	254650000	264460000	260530000	219940000	246340000	CD630_19860	-	0	4	4	4	4	0.150604		0.191743		0.218255		miaB	tRNA-2-methylthio-N(6)-dimethylallyladenosine synthase (EC 2.8.4.3) ((Dimethylallyl)adenosine tRNA methylthiotransferase MiaB) (tRNA-i(6)A37 methylthiotransferase)	tRNA metabolism	Cytoplasmic
1499700000	1205100000	1448700000	1578400000	1442500000	1452400000	1376700000	1326700000	1278600000	1460700000	1425500000	1715300000	1600300000	1260800000	1482300000	1487300000	CD630_19930	-	0	4	4	4	4	-0.0340246		0.0368273		0.0246557		CD630_19930	Putative decarboxylase	Uncharacterized proteins	Unknown
223250000	238050000	259760000		316000000	252880000	209490000	236210000	350630000	307810000	191770000	172890000	318040000	237600000	175690000	248180000	CD630_19960	-	0	3	4	4	4	0.0776539		0.0897184		0.0269034		CD630_19960	Transcriptional regulator, AraC family	Transcriptional regulators of unknown targets	Cytoplasmic
22320000	18870000	19460000	19776000	22397000	17647000	19200000	19056000	22562000	22557000	22056000	16167000	17305000	22973000	13463000	16937000	CD630_19970	-	0	4	4	4	4	-0.0386497		0.0513818		-0.186401		CD630_19970	Putative proline iminopeptidase (PIP), S33 family (EC 3.4.11.5)	Proteins involved in amino acid metabolism	Cytoplasmic
97668000	94691000	95142000	106170000	107850000	97868000	95050000	88638000	90980000	102720000	102780000	97849000	79943000	86364000	73901000	84626000	CD630_20040	-	0	4	4	4	4	-0.0157153		0.00240937		-0.277288		effR	Transcriptional regulator, MarR family	Transcriptional regulators of unknown targets	Cytoplasmic
974980000	888920000	976370000	971100000	853810000	944690000	873670000	896350000	770950000	941240000	937800000	843620000	973650000	723700000	920250000	844220000	CD630_20070 CD630_20100	-	CD2006	4	4	4	4	-0.0949838		-0.125591		-0.138779		ermB ermB1 CD630_20070 CD630_20100	Ribosomal RNA adenine N-6-methyltransferase (Erythromycin resistance protein) (EC 2.1.1.48)	Antibiotic resistance	Cytoplasmic
513210000	504720000	489130000	446650000	504750000	406000000	449820000	419210000	438810000	413680000	457090000	446290000	464000000	408200000	410720000	386900000	CD630_20080	-	CD2006	4	4	4	4	-0.134517		-0.15403		-0.226524		CD630_20080	Putative hydrolase	Uncharacterized proteins	Unknown
35998000	52233000	34840000	60151000	42493000	44556000	50763000	47818000	42526000	44727000	47716000	38887000	55780000	42538000	28962000	55505000	CD630_20120	-	0	4	4	4	4	0.0188371		-0.0756999		-0.00344506		hydD	Putative hydrolase	Resistance to toxic compounds	Cytoplasmic
16432000	15016000	15020000	15442000	18471000	15031000	16409000	15224000	17982000	15287000	13242000	17596000					CD630_20130	-	0	4	4	4	1	0.0732605		0.0503094		OFF		hydR	Transcriptional regulator, TetR family	Resistance to toxic compounds	Cytoplasmic
51341000	46546000	47431000	41077000	55119000	43805000	46243000	42043000	54413000	49652000	49851000	39877000	57583000	60542000	48359000	45741000	CD630_20140	-	0	4	4	4	4	0.00629434		0.0561533		0.187231		ilvD	Dihydroxy-acid dehydratase (DAD) (EC 4.2.1.9)	Branched-chain amino acid metabolism	Cytoplasmic
28957000	42510000	39340000	48390000	50193000	38413000	44758000	41551000	47250000	39809000	31215000	34818000	36381000	55352000	26676000	41163000	CD630_20170	+	0	4	4	4	4	0.135841		-0.0564143		0.00339438		CD630_20170	Transcriptional regulator, HTH-type	Transcriptional regulators of unknown targets	Cytoplasmic
181200000	163200000	164690000	171040000	179290000	162050000	177220000	139610000	153880000	155010000	162770000	159330000	162790000	156500000	157920000	144850000	CD630_20200	-	CD2020	4	4	4	4	-0.0473503		-0.108193		-0.128757		clpB	Chaperone protein ClpB	Degradation of truncated proteins	Cytoplasmic
20268000	13510000	16153000	19032000	17277000	19017000	17512000	17187000	18265000	12304000	19160000	15145000	19813000	17385000	10599000	12674000	CD630_20210	-	CD2020	4	4	4	4	0.0418542		-0.0881821		-0.189579		CD630_20210	Uncharacterized protein	Uncharacterized proteins	Cytoplasmic
23908000	31927000	25435000	20143000			22175000	24864000	28261000	26206000	27990000	23071000					CD630_20220	-	CD2020	4	2	4	0			0.0573832		OFF		repL	plasmid replication protein	Uncharacterized proteins	Unknown
31651000	35611000	31283000	20918000	42758000	30325000		16298000	23885000	35960000	26909000	24785000					CD630_20230	+	CD2023	4	3	4	2	-0.00348627		-0.0990156				CD630_20230	Transcriptional regulator, GntR family	Transcriptional regulators of unknown targets	Cytoplasmic
31174000	31176000	33316000	32002000	41203000	33141000	31484000	32275000	38935000	29873000	25772000	29081000	33683000	33630000	35712000	24201000	CD630_20240	+	CD2023	4	4	4	4	0.113348		-0.0460064		-0.00500343		CD630_20240	ABC-type transport system, multidrug-family ATP-binding protein (EC 3.6.3.-)	Antibiotic efflux	Cytoplasmic membrane
362690000	380700000	331060000	366420000	384880000	358120000	354380000	391180000	370940000	402310000	362990000	384410000	419780000	408790000	353360000	376470000	CD630_20270	+	0	4	4	4	4	0.0469772		0.077748		0.113125		CD630_20270	N-carbamoyl-L-amino acid hydrolase (EC 3.5.1.87)	Protein degradation	Cytoplasmic
82530000	90926000	90361000	98280000	110410000	99772000	89807000	99442000	84113000	95226000	96989000	120880000	110670000	120410000	105560000	105730000	CD630_20280	+	0	4	4	4	4	0.14157		0.133518		0.288877		racX	Putative aspartate racemase RacX (EC 5.1.1.13)	Glutamine, glutamate, aspartate and asparagine metabolism	Unknown
174690000	120090000	146770000	160430000	162530000	125090000	145350000	148860000	147050000	118650000	114360000	128640000	118850000	108050000	119470000	151780000	CD630_20290	-	0	4	4	4	4	-0.0491179		-0.2429		-0.273135		CD630_20290	Putative lipoprotein	Lipoproteins	Unknown
																CD630_20340	-	CD2030	4	0	1	1	OFF		OFF		OFF		argC	N-acetyl-gamma-glutamyl-phosphate reductase (AGPR) (EC 1.2.1.38) (N-acetyl-glutamate semialdehyde dehydrogenase) (NAGSA dehydrogenase)	Arginine, urea cycle, creatine and polyamine metabolism	Cytoplasmic
13147000	14779000	16760000						12324000	19067000	11322000	9591900		12492000	12271000	13684000	CD630_20420	-	0	3	0	4	3	OFF		-0.187914		-0.216952		CD630_20420	Transcriptional regulator, TetR family	Transcriptional regulators of unknown targets	Cytoplasmic
	191590000	128930000	96130000													CD630_20430	+	0	4	0	1	1	OFF		OFF		OFF		CD630_20430	Putative hydrolase	Miscellaneous enzymes proteins involved in metabolic pathways	Cytoplasmic
38863000	30113000															CD630_20450	+	0	2	0	2	0							CD630_20450	Transcriptional regulator, HTH-type	Transcriptional regulators of unknown targets	Cytoplasmic
206430000	203690000	212110000	203260000	229160000	216760000	227520000	196300000	203020000	214040000	230480000	225790000	258920000	219920000	225360000	194440000	CD630_20480	-	0	4	4	4	4	0.0753334		0.0812762		0.122493		CD630_20480	Transcriptional regulator, RpiR family	Transcriptional regulators of unknown targets	Cytoplasmic membrane
12294000	14636000	13129000	15787000	15194000	12822000	16015000	14233000	15855000	12639000	14809000	14692000	17385000		9082200		CD630_20490	-	0	4	4	4	3	0.0611508		0.0544746				CD630_20490	Putative rRNA methylase	Ribosome biogenesis	Cytoplasmic
88925000	105200000	111800000	71818000	87270000	98777000	90947000	105760000	90515000	93819000	87863000	86122000	105830000	109060000	89597000	79810000	CD630_20500	-	0	4	4	4	4	0.0190124		-0.0761605		0.0248167		rluB	ribosomal large subunit pseudouridine synthase B	Ribosome biogenesis	Cytoplasmic
21688000	28392000	29830000	20148000	34727000	24129000	25004000	26843000	35725000	27003000	24019000	23066000	21988000	28999000	21622000	30122000	CD630_20520	0	0	4	4	4	4	0.145858		0.134212		0.0380351		CD630_20520	Putative lipoprotein	Lipoproteins	Unknown
135300000	113050000	123560000	156450000	119330000	123820000	142400000	168730000	90532000	113460000	108780000	124250000	129440000	103730000	152490000	165410000	CD630_20530	-	CD2053	4	4	4	4	0.0690937		-0.273815		0.0607143		lysA	Diaminopimelate decarboxylase (DAP decarboxylase) (DAPDC) (EC 4.1.1.20)	Lysine, threonine, methionine and cysteine metabolism	Cytoplasmic
168340000	164550000	187490000	175620000	178840000	156700000	184940000	174570000	174440000	165350000	178890000	198090000	204550000	174590000	178870000	179830000	CD630_20540	-	CD2053	4	4	4	4	-0.00197054		0.0424229		0.0842207		lysC	Aspartokinase (EC 2.7.2.4)	Lysine, threonine, methionine and cysteine metabolism	Cytoplasmic
162150000	173650000	192070000	199450000	201260000	194220000	216790000	186080000	317220000	201660000	194330000	217210000	182840000	241360000	183490000	250430000	CD630_20560	-	0	4	4	4	4	0.134431		0.355292		0.238589		CD630_20560	Putative membrane protein	Putative membrane protein	Cytoplasmic membrane
122690000	102500000	101900000	134900000	136810000	117900000	128560000	121670000	154960000	114120000	124940000	139150000	133660000	127840000	138130000	140520000	CD630_20580	-	0	4	4	4	4	0.12825		0.206734		0.225498		CD630_20580	Uncharacterized protein	Uncharacterized proteins	Unknown
614380000	559570000	508100000	527810000	615220000	589800000	556000000	584130000	570390000	569060000	559650000	596400000	636460000	614810000	571930000	572150000	CD630_20590	+	0	4	4	4	4	0.0857252		0.0548535		0.116281		glnS	Glutamine--tRNA ligase (EC 6.1.1.18) (Glutaminyl-tRNA synthetase) (GlnRS)	tRNA metabolism	Cytoplasmic
59578000	61991000	54602000	49282000	63765000	59430000	48971000	43923000	59958000	58195000	54837000	55595000	59778000	55353000	56672000	46628000	CD630_20600	-	0	4	4	4	4	-0.0612011		0.019904		-0.0456491		dagK	diacylglycerol kinase	Lipid metabolism	Unknown
638110000	656960000	594710000	602300000	604980000	628180000	629630000	587890000	553030000	667490000	589010000	600560000	715160000	631970000	682950000	575140000	CD630_20610	-	0	4	4	4	4	-0.0241683		-0.0482634		0.0640548		CD630_20610	LUD domain protein	Uncharacterized proteins	Cytoplasmic
110650000	126490000	114680000	108180000	169750000	113060000	126010000	102290000	143760000	111560000	127730000	114450000	116790000	133820000	137390000	109110000	CD630_20620	-	0	4	4	4	4	0.152		0.113063		0.111931		CD630_20620	Uncharacterized protein	Uncharacterized proteins	Cytoplasmic membrane
14804000		15293000		15315000	16671000	16726000	13300000	13993000			12269000	9527700	13930000		15683000	CD630_20640	+	0	2	4	3	3							CD630_20640	Uncharacterized protein	Uncharacterized proteins	Unknown
59038000	87893000	69285000	33317000	66802000	50873000	56205000	30743000	78454000	91172000	47459000	61010000	61274000	61644000	63725000	52520000	CD630_20650	-	0	4	4	4	4	-0.286262		0.156347		-0.0612364		CD630_20650	Transcriptional regulator, beta-lactams repressor	Transcriptional regulators of unknown targets	Unknown
1592700000	1483800000	1455000000	1497300000	1585200000	1699800000	1603400000	1654700000	1605900000	1533600000	1494700000	1713600000	1799200000	1522700000	1519800000	1550400000	CD630_20680	-	0	4	4	4	4	0.118103		0.0743858		0.0844191		CD630_20680	ABC-type transport system, ATP-binding protein (EC 3.6.3.-)	ABC transporters	Cytoplasmic
231190000	241400000	264570000	216790000	235630000	265520000	258970000	239670000	209780000	243820000	253120000	224170000	222580000	229680000	267440000	242900000	CD630_20690	-	CD2069	4	4	4	4	0.0677114		-0.035303		0.0130228		CD630_20690	putative molybdopterin cofactor biosynthesis protein	Molybdopterin	Cytoplasmic
																CD630_20700	-	CD2069	1	0	2	0							CD630_20700	putative molybdopterin-guanine dinucleotide biosynthesis protein	Molybdopterin	Unknown
								8142500	9587200							CD630_20720	-	0	1	0	2	0							tlpB8	Putative transposase	Conjugative transposon proteins	Unknown
50557000	49196000	52661000	44106000	55821000	41030000	51098000	48466000	47835000	44759000	40357000	44529000	35474000	41612000	38824000	38105000	CD630_20760	-	0	4	4	4	4	-0.000771033		-0.14702		-0.351605		CD630_20760	Uncharacterized protein	Uncharacterized proteins	Cytoplasmic
							10201000			10523000	7977400					CD630_20770	-	CD2077	1	4	2	2	ON						pyrD1	Dihydroorotate dehydrogenase, catalytic subunit (EC 1.3.3.1)	Pyrimidine metabolism	Cytoplasmic
								8784500	9118400	9955500	11588000		11427000	11115000		CD630_20840	-	0	0	0	4	2			ON				ylmB	putative N-formyl-4-amino-5-aminomethyl-2-methylpyrimidine deformylase	Protein degradation	Cytoplasmic
		14468000	7296900					11806000	11248000	11805000						CD630_20850	-	0	2	0	3	0							dpaL	Diaminopropionate ammonia-lyase (EC 4.3.1.15)	Lysine, threonine, methionine and cysteine metabolism	Cytoplasmic
23496000	24431000	20521000	21210000	26945000	20508000	25512000	24177000	27184000	28317000	26612000	18551000	28293000	29026000	26490000	28247000	CD630_20860	-	CD2086	4	4	4	4	0.115663		0.167044		0.321716		CD630_20860	putative iron-sulfur flavoprotein	Electron transfer	Cytoplasmic
									8415200	4560300	7032500		10460000	6855900	4839500	CD630_20870	-	CD2086	3	2	4	4							xdhA3	xanthine dehydrogenase, molybdenum binding subunit	Purine metabolism	Cytoplasmic membrane
	15163000			8765200	10580000	14463000	17820000	16932000				15410000	10416000	12457000	13507000	CD630_20890	0	CD2086	1	4	1	4	ON				ON		CD630_20890	putative adenosine-derivate deaminase	Resistance to toxic compounds	Cytoplasmic
59714000	51366000	53053000	66838000	61172000	48929000	73618000	61098000	64449000	51095000	52069000	57485000	44246000	52756000	53596000	46015000	CD630_20920	-	0	4	4	4	4	0.083992		-0.0371585		-0.232353		CD630_20920	Transcriptional regulator, sigma-54-dependent	RpoN dependent stress reponse	Cytoplasmic
									8218000	11659000						CD630_20930	-	CD2093	0	1	3	1			ON				CD630_20930	5-methylcytosine restriction system component protein	Restriction and modification of DNA	Cytoplasmic
24123000	26787000	23463000	23396000	23152000	24580000	31655000	24492000	22497000	20364000	25238000	23098000	27936000	19569000	28957000	20127000	CD630_20940	0	CD2093	4	4	4	4	0.087455		-0.100391		-0.0175182		CD630_20940	Putative restriction enzyme	Restriction and modification of DNA	Cytoplasmic
212920000	188190000	175360000	184620000	217780000	192720000	208420000	170150000	183290000	187210000	156800000	172020000	207820000	184910000	171850000	196070000	CD630_20950	-	CD2093	4	4	4	4	0.0520862		-0.122114		-0.000834289		CD630_20950	Putative cell division GTPase	Cell Division	Cytoplasmic
																CD630_20960	-	CD2093	2	0	2	0							CD630_20960	Putative DNA-binding protein	Transcriptional regulators of unknown targets	Unknown
249010000	244110000	230640000	209640000	258190000	241130000	245010000	227720000	279090000	271840000	242420000	249520000	304090000	272680000	252650000	257890000	CD630_20990	-	CD2099	4	4	4	4	0.0585351		0.159992		0.220196		XdhA4	xanthine dehydrogenase, molybdenum binding subunit	Purine metabolism	Cytoplasmic membrane
93700000	69153000	68338000	70120000	91331000	80103000	65490000	52023000	89760000	86516000	73045000	62864000	88127000	110260000	78201000	82581000	CD630_21000	-	CD2099	4	4	4	4	-0.0604485		0.0511479		0.253409		XdhC3	xanthine dehydrogenase, iron-sulfur binding subunit	Purine metabolism	Cytoplasmic
187880000	166110000	150980000	135140000	196480000	171870000	186300000	159180000	178550000	138660000	141230000	167220000	206420000	159590000	159420000	164170000	CD630_21010	-	CD2099	4	4	4	4	0.157261		-0.032941		0.10744		xdhB3	xanthine dehydrogenase, FAD-binding subunit	Purine metabolism	Cytoplasmic
							15792000	11079000	9117500	8590500						CD630_21050	-	0	1	2	3	0							CD630_21050	ABC-type transport system, multidrug-family ATP-binding protein (EC 3.6.3.-)	Antibiotic efflux	Cytoplasmic membrane
115230000	94803000	105810000	105930000	119840000	125180000	114080000	101110000	108550000	105950000	121460000	117270000	118330000	111040000	117680000	113430000	CD630_21060	+	0	4	4	4	4	0.125826		0.103777		0.126672		CD630_21060	Putative ATP-dependent RNA helicase	RNA processing and modification	Cytoplasmic
243260000	370670000	421170000	307480000	295640000	315880000	423910000	256940000	486300000	282140000	354500000	214800000	208100000	242620000	249070000	245490000	CD630_21070	-	0	4	4	4	4	-0.0549889		-0.00521031		-0.506194		pbuG	adenine / guanine / hypoxanthine permease	Nucleosides and Nucleotides	Cytoplasmic membrane
279100000	318400000	287420000	331860000	384000000	330930000	342810000	364710000	279560000	249060000	272120000	282920000	359700000	284720000	287030000	326500000	CD630_21100	-	0	4	4	4	4	0.22531		-0.167156		0.0480062		tal1	Transaldolase (EC 2.2.1.2)	Central energy metabolism	Cytoplasmic
131140000	104440000	110950000	101510000	108290000	105500000	111530000	97923000	121810000	109300000	109430000	101870000	107600000	114740000	108910000	106200000	CD630_21110	+	0	4	4	4	4	-0.0821413		-0.0182435		-0.0345094		CD630_21110	Transcriptional regulator, DeoR family	Transcriptional regulators of unknown targets	Cytoplasmic
38612000	35541000	35464000	31926000	53254000	40646000	44774000	34370000	48258000	44111000	42572000	33586000	41267000	48412000	39996000	46137000	CD630_21130	-	0	4	4	4	4	0.289899		0.251739		0.312793		CD630_21130	Two-component sensor histidine kinase	Signal transduction	Cytoplasmic
98605000	101700000	95076000	128550000	136280000	137030000	104940000	101130000	94805000	107700000	142610000	118340000	148400000	140910000	155310000	104790000	CD630_21140	-	0	4	4	4	4	0.17734		0.1286		0.374054		CD630_21140	Two-component response regulator	Signal transduction	Cytoplasmic
28747000	38983000	48743000	31109000	55688000	31722000	31277000	34148000	41434000	37257000	35067000	37732000					CD630_21150	-	0	4	4	4	1	0.0504582		0.0377058		OFF		CD630_21150	Putative copper-transporting P-type ATPase (EC 3.6.3.4)	Cation transporters	Cytoplasmic membrane
		92057000		54667000	73784000		95515000		55750000	66119000	91567000	50012000	68436000	53693000	61143000	CD630_21151	0	0	1	3	3	4					ON		CD630_21151	Uncharacterized protein	Uncharacterized proteins	Cytoplasmic
508960000	467180000	483780000	455030000	569380000	420890000	482520000	452510000	529980000	492450000	494140000	521840000	493490000	480790000	498020000	529570000	CD630_21160	+	0	4	4	4	4	0.00777654		0.0901375		0.0640416		bipA	GTP-binding protein BipA	Ribosome biogenesis	Cytoplasmic membrane
117740000	135260000	128870000	113080000	123800000	137690000	127810000	135450000	110920000	146790000	127190000	153450000	156990000	180080000	141150000	163470000	CD630_21170	-	0	4	4	4	4	0.0843475		0.121262		0.374594		trxB2	Thioredoxin reductase (EC 1.8.1.9)	Oxidative stress	Cytoplasmic
316940000	274720000	306220000	307630000	334730000	283530000	285190000	304060000	303120000	293180000	283830000	324590000	332190000	295960000	309980000	294200000	CD630_21180	+	0	4	4	4	4	0.00239152		-0.000945743		0.031745		thrC	Threonine synthase (EC 4.2.3.1)	Lysine, threonine, methionine and cysteine metabolism	Cytoplasmic
240720000	226320000	225870000	203300000	250210000	219300000	206810000	210240000	235890000	224900000	232820000	255350000	243440000	229730000	204880000	264840000	CD630_21190	0	0	4	4	4	4	-0.0156186		0.0825105		0.0732526		thrB	Homoserine kinase (HK) (HSK) (EC 2.7.1.39)	Lysine, threonine, methionine and cysteine metabolism	Cytoplasmic
540490000	562120000	530460000	497560000	577080000	488920000	532570000	531810000	498830000	481380000	452060000	479100000	465310000	538400000	495230000	514360000	CD630_21200	+	0	4	4	4	4	-0.00016929		-0.156673		-0.0817179		CD630_21200	Putative 2-nitropropane dioxygenase	Nitrogen metabolism	Cytoplasmic
12074000	15866000	17725000	18988000	13821000	16536000	13786000	13997000	20464000	16650000	15198000	13526000	14990000	12419000	15579000	20107000	CD630_21220	+	0	4	4	4	4	-0.153186		0.0262032		-0.0351916		corA	magnesium transport protein CorA	Cation transporters	Cytoplasmic membrane
662070000	602770000	626530000	655430000	694830000	603100000	630730000	580390000	642190000	701190000	688570000	698700000	696060000	737720000	652270000	748800000	CD630_21230	-	0	4	4	4	4	-0.0215444		0.100559		0.154587		CD630_21230	Putative multiprotein-complex assembly TPR repeat-containing protein	Resistance to toxic compounds	Cytoplasmic
56814000	61635000	49993000	40126000	54007000	50559000	50050000	47710000	47902000	42647000	51695000	50005000	51605000	52562000	52754000	37934000	CD630_21250	0	0	4	4	4	4	-0.0438361		-0.117542		-0.0981169		CD630_21250	Putative acetyltransferase	tRNA metabolism	Cytoplasmic
	13911000	20919000	15560000	16527000	11543000		16029000	17603000	15346000	18622000	15886000	19620000	18051000	24606000	19805000	CD630_21270	-	0	4	3	4	4	-0.192392		0.0057932		0.288891		CD630_21270	Putative exported protein	Exported proteins	Cytoplasmic membrane
182010000	206050000	185390000	160660000	216350000	190990000	202070000	166580000	211910000	226400000	196660000	186210000	209590000	216610000	185010000	207240000	CD630_21280	-	CD2128	4	4	4	4	0.0800418		0.161702		0.156898		ispG	4-hydroxy-3-methylbut-2-en-1-yl diphosphate synthase (flavodoxin) (EC 1.17.7.3) (1-hydroxy-2-methyl-2-(E)-butenyl 4-diphosphate synthase)	Isoprenoid metabolism	Cytoplasmic
22814000	17945000	20349000	20565000	26852000	18468000	16969000	21518000	34826000	20689000	21688000	16572000	15370000	23548000	17551000	24385000	CD630_21290	-	CD2128	4	4	4	4	0.0372115		0.199344		-0.0145401		CD630_21290	putative membrane-associated peptidase, M50 family	Protein degradation	Cytoplasmic membrane
94510000	84379000	79305000	78498000	98478000	83529000	86730000	88709000	87932000	85014000	86499000	78022000	95673000	89850000	84437000	99277000	CD630_21300	-	CD2128	4	4	4	4	0.0862959		0.00331699		0.133118		dxr	1-deoxy-D-xylulose 5-phosphate reductoisomerase (DXP reductoisomerase) (EC 1.1.1.267) (1-deoxyxylulose-5-phosphate reductoisomerase) (2-C-methyl-D-erythritol 4-phosphate synthase)	Isoprenoid metabolism	Cytoplasmic
																CD630_21320	-	0	0	0	1	0							CD630_21320	Putative transcriptional regulator	Transcriptional regulators of unknown targets	Cytoplasmic
78119000	76368000	75872000	66055000	93256000	71404000	79714000	74604000	71169000	74677000	68944000	83245000	93203000	82448000	74150000	78498000	CD630_21330	+	0	4	4	4	4	0.105843		0.00786818		0.147397		CD630_21330	Uncharacterized protein	Uncharacterized proteins	Unknown
307970000	284260000	292760000	343610000	413170000	304870000	384290000	327510000	352250000	326320000	370500000	344300000	387280000	293790000	337480000	342100000	CD630_21360	-	CD2135	4	4	4	4	0.218838		0.181563		0.147281		uppS	undecaprenyl pyrophosphate synthetase	Peptidoglycan turnover	Cytoplasmic
61835000	57196000	40703000	58541000	59580000	56031000	41503000	33402000	44341000	45985000	46125000	51533000	49482000	54889000	54981000	53520000	CD630_21361	-	CD2135	4	4	4	4	-0.196235		-0.215537		-0.0361607		CD630_21361	Uncharacterized protein	Uncharacterized proteins	Unknown
388850000	351490000	400650000	378490000	431770000	367110000	457740000	363790000	478990000	416540000	492630000	415880000	447500000	454980000	384210000	415650000	CD630_21370	-	CD2135	4	4	4	4	0.0927812		0.247654		0.163942		rrf	Ribosome-recycling factor (RRF) (Ribosome-releasing factor)	Translation	Cytoplasmic
842890000	643300000	723470000	702080000	882610000	881360000	786910000	876260000	811530000	783190000	756180000	853500000	945810000	827280000	925080000	736400000	CD630_21380	-	CD2135	4	4	4	4	0.235124		0.138173		0.238248		pyrH	Uridylate kinase (UK) (EC 2.7.4.22) (Uridine monophosphate kinase) (UMP kinase) (UMPK)	Pyrimidine metabolism	Cytoplasmic
3819200000	3735800000	4177700000	3612500000	3289600000	3539800000	3819300000	3778300000	3539200000	4162100000	4310400000	3414900000	3788800000	3752200000	3894300000	3729500000	CD630_21390	-	CD2135	4	4	4	4	-0.0890161		0.00763268		-0.017061		tsf	Elongation factor Ts (EF-Ts)	Translation	Cytoplasmic
6942600000	7242400000	7526000000	7078000000	7155800000	7209100000	8320800000	7350300000	6976100000	7417500000	8373600000	8299200000	8076600000	6908400000	7256500000	7384900000	CD630_21400	-	CD2135	4	4	4	4	0.061175		0.109837		0.0413657		rpsB	30S ribosomal protein S2	Ribosome biogenesis	Cytoplasmic
25364000	23916000	22809000	23775000	26699000	22975000	26961000	27380000	20808000	22363000	23952000	23041000	31380000	26250000	29479000	29424000	CD630_21450	-	0	4	4	4	4	0.117731		-0.0884376		0.281678		CD630_21450	DNA mismatch repair protein, MutS2-like	DNA mismatch repair	Cytoplasmic
				37131000	36460000	29801000	21965000	31301000	25534000	40649000	27249000	30360000	32972000	34401000	34447000	CD630_21460	-	0	3	4	4	4							rtcB	putative RNA-splicing ligase	Translation	Cytoplasmic
29628000	20011000	24848000	27389000	34425000	32912000	35716000	25902000	30762000	20842000	23362000	24934000	25750000	21044000	21701000	24984000	CD630_21480	0	0	4	4	4	4	0.340053		-0.0282576		-0.1241		CD630_21480	Putative serine/threonine protein kinase	Protein modification and repair	Cytoplasmic
155100000	154200000	155710000	199570000	199720000	146670000	194920000	176910000	275610000	181460000	187690000	220160000	182020000	227490000	179600000	240220000	CD630_21490	-	0	4	4	4	4	0.111983		0.380124		0.319503		CD630_21490	Putative vancomycin resistance protein, vanW family	Antibiotic resistance	Unknown
160210000	122840000	134480000	132440000	183370000	161880000	182390000	144060000	173950000	154700000	160150000	156430000	190040000	157880000	151590000	159050000	CD630_21520	+	0	4	4	4	4	0.288464		0.230461		0.259962		CD630_21520	deblocking aminopeptidase	Protein degradation	Cytoplasmic
113040000	101780000	107590000	104970000	78712000	102820000	93543000	82714000	115820000	108130000	111600000	84670000	105010000	82672000	88126000	67109000	CD630_21530	+	CD2153	4	4	4	4	-0.25641		-0.0243746		-0.31766		CD630_21530	[FeFe]-hydrogenase system regulator	Uncharacterized proteins	Cytoplasmic
241150000	225580000	231720000	201240000	223820000	216310000	247900000	195480000	248710000	235440000	247800000	220000000	231360000	218710000	251450000	227860000	CD630_21540	+	CD2153	4	4	4	4	-0.0261815		0.0814578		0.0468406		CD630_21540	Putative ATP/GTP-binding protein	Protein modification and repair	Cytoplasmic
120700000	102100000	112830000	113210000	148350000	111500000	121980000	104040000	114970000	120490000	117820000	113780000	128640000	135040000	136080000	116910000	CD630_21550	0	CD2153	4	4	4	4	0.114369		0.0574066		0.203042		bioB1	Biotin synthase (EC 2.8.1.6)	Biotin	Cytoplasmic
169420000	184200000	169010000	200270000	172890000	179570000	178920000	183950000	174800000	181520000	172100000	200980000	177820000	186680000	169400000	176640000	CD630_21560	+	CD2153	4	4	4	4	-0.0151871		0.0129141		-0.0248802		thiH	2-iminoacetate synthase	Thiamin	Cytoplasmic
448080000	473670000	441340000	434320000	430420000	437460000	475120000	445520000	435230000	446480000	453700000	460010000	457320000	516360000	507920000	446410000	CD630_21580	-	0	4	4	4	4	-0.00715328		-0.00159816		0.101193		gabT	isoleucine 2-epimerase	Glutamine, glutamate, aspartate and asparagine metabolism	Cytoplasmic
142770000	156980000	135050000	112800000	119820000	161720000	151180000	134130000	127390000	141560000	148990000	157870000	146050000	105950000	143840000	117360000	CD630_21620	-	0	4	4	4	4	0.0498446		0.0724704		-0.0936013		CD630_21620	Putative GCN5-related N-acetyltransferase-like protein	Miscellaneous enzymes proteins involved in metabolic pathways	Cytoplasmic
322190000	329570000	322150000	283750000	357100000	312620000	366410000	281470000	357410000	347310000	351130000	319910000	334330000	390780000	308200000	390320000	CD630_21630	-	0	4	4	4	4	0.0671705		0.129487		0.178832		CD630_21630	putative threonyl / alanyl-tRNA synthetase	tRNA metabolism	Cytoplasmic
56815000	48575000	39591000	48023000	57940000	41963000	53454000	48629000	50761000	60773000	46924000	52253000	49368000	55690000	64018000	59597000	CD630_21640	+	0	4	4	4	4	0.0656246		0.126635		0.244655		ldh	L-lactate dehydrogenase (L-LDH) (EC 1.1.1.27)	Fermentation	Cytoplasmic
162430000	150720000	164740000	141820000	202260000	171260000	183500000	161400000	163270000	171650000	173810000	175460000	208430000	193040000	188270000	170650000	CD630_21650	-	0	4	4	4	4	0.213234		0.142804		0.295146		CD630_21650	Transcriptional regulator, HTH-type	Transcriptional regulators of unknown targets	Unknown
51718000	50699000	52699000	51661000	52326000	57389000	52737000	51648000	50690000	54697000	57757000	58974000	51115000	50448000	54987000	51752000	CD630_21660	-	0	4	4	4	4	0.0502091		0.103251		0.010601		msrAB	Multifunctional fusion protein [Includes: Peptide methionine sulfoxide reductase MsrA (Protein-methionine-S-oxide reductase) (EC 1.8.4.11) (Peptide-methionine (S)-S-oxide reductase) (Peptide Met(O) reductase); Peptide methionine sulfoxide reductase MsrB (EC 1.8.4.12) (Peptide-methionine (R)-S-oxide reductase)]	Oxidative stress	Unknown
68386000	67955000	59178000	63119000	70168000	44957000	62864000	60728000	61358000	50602000	52628000	53176000	59276000	59579000	47730000	44633000	CD630_21680	-	0	4	4	4	4	-0.115633		-0.248169		-0.292201		hcp	Hydroxylamine reductase (EC 1.7.99.1) (Hybrid-cluster protein) (HCP) (Prismane protein)	Nitrogen metabolism	Cytoplasmic
			14787000									10932000	13244000	11007000	13610000	CD630_21700	0	0	3	1	2	4							CD630_21700	Putative cNMP-binding regulatory protein	Nitrogen metabolism	Cytoplasmic
58837000	55009000	53505000	57600000	83531000	59222000	68335000	63720000	64971000	70822000	60537000	67315000	76203000	60448000	64179000	71309000	CD630_21790	-	0	4	4	4	4	0.288813		0.228986		0.274733		CD630_21790	putative molybdopterin oxidoreductase	Sulfur Metabolism	Cytoplasmic
									114880000	121010000	109070000					CD630_21800	+	0	3	0	3	0	OFF				OFF		CD630_21800	Putative DEAD-like helicase	DNA replication	Cytoplasmic
949240000	749410000	866790000	831020000	698260000	863680000	870080000	955740000	691740000	810320000	803550000	986850000	859720000	773200000	959350000	925550000	CD630_21810	-	0	4	4	4	4	-0.00370019		-0.044866		0.0506498		CD630_21810	Putative alpha/beta hydrolase	Resistance to toxic compounds	Cytoplasmic
205030000	190020000	196100000	190500000	251840000	281420000	258760000	282010000	200780000	225680000	269120000	254780000	257020000	187200000	208770000	223390000	CD630_21830	-	0	4	4	4	4	0.45844		0.281951		0.165034		dbpA	ATP-dependent RNA helicase	RNA processing and modification	Cytoplasmic
31337000	25800000	22755000	34328000	37247000	25236000	33032000	27529000	54295000	38526000	34412000	42309000	30425000	42158000	31695000	48008000	CD630_21870	-	0	4	4	4	4	0.107359		0.569827		0.414968		CD630_21870	Putative phage-related cell wall hydrolase	Phage and prophage proteins	Extracellular
57796000	50601000	56612000	52154000	57841000	58496000	58552000	60272000	52816000	61461000	66255000	71065000	69832000	55776000	60133000	54966000	CD630_21880	-	0	4	4	4	4	0.11487		0.212336		0.1485		mapA	Maltose phosphorylase/glycosyl hydrolase/vacuolar acid trehalase (EC 2.4.1.8)	Maltose	Cytoplasmic
	34401000								27957000							CD630_21890	-	0	4	0	4	0	OFF				OFF		pgmB	Beta-phosphoglucomutase (Beta-D-Glucose 1,6-phosphomutase) (EC 5.4.2.6)	Maltose	Cytoplasmic
82590000	79719000	67274000	71655000	88232000	77697000	78526000	80777000	79147000	77048000	78413000	86286000	95319000	79128000	80718000	84263000	CD630_21900	-	0	4	4	4	4	0.110565		0.091193		0.172202		CD630_21900	Cyclomaltodextrinase (Maltogenic alpha-amylase) (Cyclomaltodextrin dextrin-hydrolase (Decyclizing)) (EC 3.2.1.54)	Carbohydrate utilization	Cytoplasmic
31527000	21371000		22984000	26458000	34693000	33596000	27398000	31270000	24585000	22519000	22060000	31158000	30557000	32261000	27561000	CD630_21940	+	0	3	4	4	4	0.271728		-0.0106194		0.264528		CD630_21940	Putative ROK protein	Uncharacterized proteins	Cytoplasmic
1198600000	611910000	824850000	700610000	1017500000	717660000	781200000	972100000	978880000	679680000	896550000	764310000	823700000	827430000	794830000	638740000	CD630_21950	+	0	4	4	4	4	0.064484		-0.00717513		-0.112976		ftnA	bacterial non-heme ferritin	Ferredoxins	Cytoplasmic
56771000	77136000	57807000	49070000	66216000	69770000	53355000	65247000	52459000	69709000	59995000	56456000	72448000	60409000	53808000	65433000	CD630_22030	+	0	4	4	4	4	0.0804249		-0.0130306		0.0662451		CD630_22030	Transcriptional regulator, TetR family	Transcriptional regulators of unknown targets	Cytoplasmic
54322000	53324000	49829000	50117000	51545000	48719000	49149000	45171000	53921000	51767000	56053000	54010000	53497000	46531000	45624000	38845000	CD630_22040	-	CD2204	4	4	4	4	-0.0933578		0.0556164		-0.170153		CD630_22040	Putative esterase	Cation transporters	Extracellular
21760000	20814000	17827000	14487000					33934000	14708000	20191000	20180000					CD630_22050	-	CD2204	4	0	4	0	OFF		0.249281		OFF		CD630_22050	Putative membrane protein	Putative membrane protein	Cytoplasmic membrane
53097000	50797000	65736000	17514000					66127000	41923000	46260000	56632000	51751000	51577000	48766000	45642000	CD630_22060	-	CD2204	4	2	4	4			0.172698		0.0794268		aldH	Aldehyde dehydrogenase	Phospholipid metabolism	Cytoplasmic
	18008000	21460000			21443000		19563000			15304000	17706000	23489000	20149000	23355000	28711000	CD630_22070	-	0	3	3	2	4							CD630_22070	flavodoxin	Flavoproteins	Unknown
				16158000	14291000	16413000	13025000	13965000	15308000	14759000	13660000		16032000	14226000	14311000	CD630_22080	-	0	0	4	4	3	ON		ON		ON		CD630_22080	Transcriptional regulator, MarR family	Transcriptional regulators of unknown targets	Cytoplasmic
93076000	68566000	74415000	88669000	126470000	73943000	97819000	75217000	95447000	57581000	95566000	69819000	100220000	77762000	86183000	103300000	CD630_22090	-	0	4	4	4	4	0.201688		-0.0283237		0.178384		hflX	GTPase HflX (GTP-binding protein HflX)	Ribosome rescue	Cytoplasmic
104580000	93676000	93072000	108500000	122540000	94375000	116230000	96149000	177600000	87499000	97124000	93847000	89491000	100080000	81730000	120950000	CD630_22100	-	CD2210	4	4	4	4	0.102587		0.189876		-0.0276024		CD630_22100	ABC-type transport system, multidrug-family ATP-binding/permease (EC 3.6.3.-)	Antibiotic efflux	Cytoplasmic membrane
119030000	112640000	123780000	108090000	136380000	108170000	124290000	108270000	196940000	114030000	122290000	107770000	115340000	139190000	104470000	161930000	CD630_22110	-	CD2210	4	4	4	4	0.0416281		0.223015		0.168396		CD630_22110	ABC-type transport system, multidrug-family ATP-binding/permease (EC 3.6.3.-)	Antibiotic efflux	Cytoplasmic membrane
	24810000	23082000		70711000	25168000	28894000	30448000	28425000	51725000	21642000		40600000	33948000	26132000	47113000	CD630_22120	-	CD2210	3	4	3	4							CD630_22120	Transcriptional regulator, MarR family	Transcriptional regulators of unknown targets	Cytoplasmic
312190000	248360000	282590000	341140000	272420000	290150000	269520000	272880000	290640000	267310000	265970000	318250000	320840000	262890000	294340000	254860000	CD630_22130	0	0	4	4	4	4	-0.100003		-0.0522328		-0.0639515		cynT	Carbonic anhydrase (EC 4.2.1.1)	CO2 fixation	Cytoplasmic
42924000	42424000	49533000	49256000	60532000	49440000	43489000	57659000	42322000	44578000	47066000	55540000	54169000	42170000	50602000	61458000	CD630_22160	+	0	4	4	4	4	0.197284		0.041464		0.178569		CD630_22160	Uncharacterized protein	Uncharacterized proteins	Cytoplasmic
214750000	263400000	215670000	257940000	289260000	220900000	225730000	213640000	246940000	228290000	236820000	246900000	244210000	228290000	201770000	234400000	CD630_22170	0	0	4	4	4	4	-0.00338424		0.0108578		-0.0668414		aroD	3-dehydroquinate dehydratase (3-dehydroquinase) (EC 4.2.1.10) (Type I DHQase) (Type I dehydroquinase) (DHQ1)	Aromatic amino acid and derivative metabolism	Cytoplasmic
51753000	42895000	41297000	47847000	48704000	38008000	48559000	41800000	37020000	34966000	34660000	42133000	41332000	45744000	37536000	44144000	CD630_22200	+	0	4	4	4	4	-0.053746		-0.304903		-0.123135		CD630_22200	Putative cyclic nucleotides-binding protein	NAD and NADP	Cytoplasmic membrane
	10708000		12217000	15598000	10451000	15182000		11921000	11549000	11380000						CD630_22220	+	0	4	3	3	1					OFF		CD630_22220	Putative extrachromosomal origin protein	Mobile genetic elements	Unknown
222050000	228850000	213780000	225160000	236960000	224690000	271110000	214750000	223900000	241470000	267620000	252000000	265040000	264450000	260780000	254390000	CD630_22270	-	0	4	4	4	4	0.0905952		0.146563		0.231416		CD630_22270	Putative radical SAM superfamily lipoprotein	Electron transfer	Cytoplasmic
81856000	100240000	94046000	92784000	94556000	79630000	89396000	81146000	144560000	91012000	100050000	91461000	90022000	104510000	92595000	97151000	CD630_22280	-	0	4	4	4	4	-0.097873		0.211185		0.0588189		CD630_22280	Uncharacterized protein	Uncharacterized proteins	Unknown
					27734000		24006000				26658000		25004000		26830000	CD630_22320	-	CD2230	3	2	2	3							asrB	Anaerobic sulfite reductase subunit B	Sulfur Metabolism	Cytoplasmic
														5517600	7835000	CD630_22330	0	CD2230	0	0	0	2							asrA	Anaerobic sulfite reductase subunit A (Anaerobic sulfite reductase iron-sulfur subunit) (EC 1.12.2.1)	Sulfur Metabolism	Cytoplasmic
68588000	54857000	60487000	50837000	70543000	62374000	68359000	62810000	70910000	65582000	69249000	63751000	75585000	71789000	61333000	60692000	CD630_22350	-	CD2234	4	4	4	4	0.169766		0.199001		0.198503		CD630_22350	Transcriptional regulator, RpiR family	Amino sugar metabolism	Cytoplasmic
3091900000			3070800000	3075000000	2673100000	3032600000	3000900000	3111300000	1401300000	2681800000	3058500000	3159100000	3280900000	3221400000	2706200000	CD630_22360	-	CD2234	4	4	4	4							CD630_22360	Putative glucokinase, ROK family (EC 2.7.1.-)	Amino sugar metabolism	Cytoplasmic
																CD630_22400	-	CD2234	0	0	3	0			ON				nanA	N-acetylneuraminate lyase (NAL) (Neu5Ac lyase) (EC 4.1.3.3) (N-acetylneuraminate pyruvate-lyase) (N-acetylneuraminic acid aldolase) (Sialate lyase) (Sialic acid aldolase) (Sialic acid lyase)	Amino sugar metabolism	Cytoplasmic
																CD630_22420	0	0	1	1	2	1							CD630_22420	Uncharacterized protein	Uncharacterized proteins	Cytoplasmic
																CD630_22430	-	0	0	0	0	1							CD630_22430	Putative membrane protein	Putative membrane protein	Cytoplasmic membrane
1681600000	1721600000	1536000000	1538100000	1539000000	1520000000	1635500000	1464800000	1374300000	1466400000	1656100000	1542500000	1527300000	1421200000	1489900000	1404600000	CD630_22450	-	0	4	4	4	4	-0.0726262		-0.101011		-0.148683		asnC	Asparagine--tRNA ligase (EC 6.1.1.22) (Asparaginyl-tRNA synthetase) (AsnRS)	tRNA metabolism	Cytoplasmic
22892000	22854000	24775000	24952000	32937000	27903000	26958000	26819000	26658000	22832000	29478000	25627000	24193000	23169000	21938000	28031000	CD630_22480	-	0	4	4	4	4	0.263656		0.131649		0.0278066		CD630_22480	uncharacterized protein, CoxE-like	Uncharacterized proteins	Cytoplasmic
149330000	128930000	121110000	133030000	140030000	133650000	123090000	132340000	136220000	131780000	136190000	136850000	124040000	116900000	137150000	130190000	CD630_22490	-	0	4	4	4	4	-0.00894289		0.0232247		-0.0668871		CD630_22490	Putative ATPase	Uncharacterized proteins	Cytoplasmic
				19771000	10766000	13564000		22866000	15656000	16024000	10011000				16597000	CD630_22500	+	0	1	4	4	1	ON		ON				CD630_22500	Putative membrane protein	Putative membrane protein	Cytoplasmic membrane
1561300000	1429300000	1308400000	1523600000	1566800000	1625400000	1433300000	1755400000	1411400000	1569800000	1451600000	1816100000	1798200000	1535100000	1439700000	1702600000	CD630_22520	-	0	4	4	4	4	0.132096		0.101939		0.15335		eam	Glutamate 2,3-aminomutase (EC 5.4.3.9)	Glutamine, glutamate, aspartate and asparagine metabolism	Cytoplasmic
																CD630_22530	-	0	0	1	0	1							CD630_22530	Transcriptional regulator, GntR family	Transcriptional regulators of unknown targets	Cytoplasmic
93006000	94601000	97856000	118500000	105950000	124360000	107000000	119670000	58635000	104980000	100820000	109360000	71353000	95519000	105420000	119540000	CD630_22540	+	0	4	4	4	4	0.177908		-0.111976		-0.0439879		CD630_22540	Asp/Glu racemase	Glutamine, glutamate, aspartate and asparagine metabolism	Cytoplasmic
	28523000	20482000	23874000					27359000	12531000	29948000	17483000		19813000	17149000		CD630_22560	+	0	3	1	4	3			-0.154212				CD630_22560	Putative PTS system, EIIC component	PTS systems	Cytoplasmic membrane
166100000	201380000	224880000	182460000	225440000	198760000	237020000	184000000	198750000	231500000	235210000	193460000	228240000	218370000	192870000	194300000	CD630_22580	-	0	4	4	4	4	0.125466		0.148663		0.105806		CD630_22580	Uncharacterized protein	Uncharacterized proteins	Unknown
490210000	414430000	446580000	485660000	310590000	429470000	401750000	440900000	421690000	433370000	384720000	426460000	448020000	369380000	382000000	365890000	CD630_22590	-	0	4	4	4	4	-0.21486		-0.140661		-0.230827		CD630_22590	Cupin domain protein	Carbohydrate utilization	Cytoplasmic
866330000	839470000	801050000	798040000	920240000	879790000	889880000	855780000	788070000	856720000	849020000	868180000	929080000	920100000	879980000	990380000	CD630_22610	-	0	4	4	4	4	0.101464		0.0247132		0.170522		ampP	xaa-pro aminopeptidase	Protein degradation	Cytoplasmic
		15612000	10851000	7579700	12741000	15085000	15560000	16023000	14363000	11123000	16070000	3373000	21686000	10677000	12921000	CD630_22620	-	0	2	4	4	4							CD630_22620	Transporter, Major Facilitator Superfamily (MFS)	Uptake of amino acids	Cytoplasmic membrane
558440000	578870000	573820000	519090000	632090000	645310000	641510000	546240000	944620000	690480000	749570000	602000000	583790000	647030000	617190000	734030000	CD630_22630	-	0	4	4	4	4	0.144489		0.421352		0.211325		prsA	Peptidylprolyl isomerase (EC 5.2.1.8)	Protein folding	Cytoplasmic membrane
48484000	40395000	44604000	38782000	65380000	35569000	57849000	44982000	52051000	46037000	54619000	51165000	47864000	54682000	38569000	54787000	CD630_22640	-	0	4	4	4	4	0.242383		0.243034		0.185503		CD630_22640	Uncharacterized protein	Uncharacterized proteins	Cytoplasmic
24677000	17029000	21227000	28572000		21731000			33188000	23985000	26040000	23496000	17682000	24771000		23926000	CD630_22690	-	0	4	3	4	4			0.221759		-0.0480862		fruABC	PTS system, fructose-specific IIABC component (EC 2.7.1.69)	Fructose	Cytoplasmic membrane
104430000	75241000	63749000	62928000	73462000	60858000	70091000		73982000	58788000	53016000	75687000	77720000	62849000	59519000	82260000	CD630_22700	-	0	4	3	4	4	-0.168661		-0.228509		-0.117697		fruK	fructose 1-phosphate kinase	Fructose	Unknown
	21705000	16720000	14955000	16565000	17970000	19747000	16030000	20984000	19403000	20832000	19760000	24017000	20893000	18996000	20300000	CD630_22710	-	0	4	4	4	4	-0.0175659		0.186211		0.242586		CD630_22710	Transcription antiterminator, PTS operon regulator	Fructose	Cytoplasmic
16614000	22511000	19743000	18027000	20371000	20015000	22601000	18363000	24045000	17161000	22953000	22706000	23750000	14628000	22411000	22581000	CD630_22720	-	0	4	4	4	4	0.0812526		0.175885		0.116639		CD630_22720	putative protein-tyrosine phosphatase	Protein modification	Cytoplasmic
134920000	146000000	119960000	144110000	163570000	132680000	153620000	138350000	152570000	149520000	141760000	153590000	170680000	154270000	141840000	178680000	CD630_22750	-	0	4	4	4	4	0.110126		0.132564		0.24412		topB2	DNA topoisomerase 3 (EC 5.99.1.2) (DNA topoisomerase III)	DNA replication	Cytoplasmic
	25603000	37701000	39450000					33239000		25708000			20095000	23140000	14090000	CD630_22760	+	0	4	0	2	3	OFF				-0.841958		CD630_22760	Sodium:alanine symporter	Alanine, serine and glycine metabolism	Cytoplasmic membrane
46247000	36841000	38050000	46506000	47518000	45467000	45323000	38285000	39630000	43276000	46590000	42264000	56524000	47034000	45182000	38055000	CD630_22850	+	0	4	4	4	4	0.0750273		0.0349932		0.156055		CD630_22850	Transcriptional regulator, GntR family	Transcriptional regulators of unknown targets	Cytoplasmic
37171000	42604000	46603000	44862000	59441000	52093000	63705000	45473000	57415000	62214000	47360000	23830000	58025000	108500000	57408000	66255000	CD630_22880	-	0	4	4	4	4	0.366145		0.156185		0.760968	0.0428456	CD630_22880	Two-component sensor histidine kinase	Signal transduction	Cytoplasmic membrane
40196000	29740000	28995000	34317000	33130000	19278000	37724000	29260000	30686000	36289000	38109000	30433000	39348000	36966000	32511000	41843000	CD630_22890	-	0	4	4	4	4	-0.158408		0.02436		0.177259		CD630_22890	Two-component response regulator	Phosphate	Cytoplasmic
								13524000	13120000	11995000	12110000			14839000	11481000	CD630_23000	-	0	1	0	4	2			ON				CD630_23000	Uncharacterized protein	Uncharacterized proteins	Unknown
34707000	36464000	38609000	41505000	49895000	33571000	45105000	42398000	79918000	39355000	40311000	33889000	39027000	43032000	31672000	46988000	CD630_23050	+	0	4	4	4	4	0.176466		0.354863		0.0872715		CD630_23050	Putative pilin protein	Type IV pili	Cytoplasmic membrane
83626000	28230000	70007000			38278000	57316000	78212000	52214000	63346000	57457000	57507000	90225000	42829000	73135000	93383000	CD630_23100	+	0	3	4	4	4	-0.0653742		-0.0729726		0.305013		cspD	Cold shock protein D	Universal stress response	Cytoplasmic
66727000	104490000	106310000	93291000	87938000	110400000	106420000	81255000	139980000	89350000	81274000	119880000	74835000	85167000	98132000	107890000	CD630_23110	+	CD2311	4	4	4	4	0.0579382		0.215248		-0.018773		CD630_23110	ABC-type transport system, molybdenum-like extracellular solute-binding protein	Molybdem	Unknown
17496000	30450000	19857000	27138000	25133000	23345000	23223000	20013000	23856000	30332000	23246000	25832000	19657000	26835000	25012000	24607000	CD630_23140	+	CD2311	4	4	4	4	-0.0498893		0.121262		0.0176703		CD630_23140	Uncharacterized protein	Uncharacterized proteins	Unknown
16422000	20609000	21076000						17254000	14871000	15281000	15865000	17032000	17171000	17281000	16012000	CD630_23160	+	0	4	0	4	4	OFF		-0.292205		-0.198947		CD630_23160	Two-component response regulator	Signal transduction	Cytoplasmic
				19825000		15015000	11102000	7673700		10918000						CD630_23170	+	0	2	4	2	0							CD630_23170	two-component sensor histidine kinase	Signal transduction	Cytoplasmic membrane
710260000	673310000	639600000	580210000	784200000	703590000	742930000	666580000	683710000	731100000	692920000	665380000	770560000	664780000	704890000	715590000	CD630_23180	-	CD2318	4	4	4	4	0.154323		0.0911189		0.133519		algC	Putative phosphohexomutase (EC 5.4.2.-)	Central energy metabolism	Cytoplasmic
78945000	56524000	75608000	52550000	72239000	61783000	63425000	66853000	58139000	59833000	64151000	69923000	45427000	67234000	55626000	59651000	CD630_23190	-	CD2318	4	4	4	4	0.00367829		-0.0648111		-0.209857		rpe	ribulose-phosphate 3-epimerase	Central energy metabolism	Cytoplasmic
640160000	661410000	683180000	627360000	690630000	688930000	724220000	712590000	610570000	737820000	704980000	734130000	792440000	688640000	722590000	615020000	CD630_23200	-	CD2318	4	4	4	4	0.108621		0.0937562		0.109809		rpiB1	Ribose-5-phosphate isomerase B1 (Phosphoriboisomerase B) (EC 5.3.1.6)	Central energy metabolism	Cytoplasmic
2425800000	2348300000	2761600000	2845500000	2896700000	2912100000	2901500000	3171100000	2530700000	2459900000	2729600000	3080900000	3146200000	2774600000	3304600000	2859800000	CD630_23210	-	CD2318	4	4	4	4	0.194732		0.057205		0.219268		tkt'	Transketolase, central and C-terminal (Sedoheptulose-7-phosphate:D-glyceraldehyde-3-phosphate glycolaldehydetransferase) (EC 2.2.1.1)	Central energy metabolism	Cytoplasmic
1623200000	1408100000	1543200000	1867400000	1466600000	1575800000	1342600000	1699400000	1414800000	1487500000	1582700000	1536700000	1530500000	1409300000	1571000000	1697000000	CD630_23220	-	CD2318	4	4	4	4	-0.0823713		-0.0973154		-0.0534042		tkt1	Transketolase, N-terminal (Sedoheptulose-7-phosphate:D-glyceraldehyde-3-phosphate glycolaldehydetransferase) (EC 2.2.1.1)	Central energy metabolism	Cytoplasmic
58251000	49488000	44629000	42833000	62011000	53215000	62344000	42922000	54869000	56458000	53105000	53857000	56962000	57729000	55867000	55333000	CD630_23280	-	0	4	4	4	4	0.175766		0.161279		0.210666		CD630_23280	Transcription antiterminator, PTS operon regulator	Fructose and mannitol	Cytoplasmic
1686500000	1686300000	1674900000	1402100000	1888200000	1615400000	1705800000	1601900000	1683900000	1629500000	1543300000	1472700000	1842200000	1769300000	1620700000	1756000000	CD630_23290	-	0	4	4	4	4	0.0786758		-0.0271857		0.115666		tal	Probable transaldolase (EC 2.2.1.2)	Central energy metabolism	Cytoplasmic
775650000	572020000	686470000	897800000	901610000	715060000	929730000	961360000	837180000	616910000	666670000	895200000	919270000	810540000	869620000	1053000000	CD630_23300	-	0	4	4	4	4	0.258694		0.0407617		0.317001		xpt	Xanthine phosphoribosyltransferase (XPRTase) (EC 2.4.2.22)	Purine metabolism	Cytoplasmic
224320000	187110000	142270000	215370000	213620000	208460000	157430000	227630000	181240000	205680000	155380000	230570000	234960000	191500000	161430000	228290000	CD630_23310	-	CD2331	4	4	4	4	0.069704		0.00711085		0.0857724		mtlD	Mannitol-1-phosphate 5-dehydrogenase (EC 1.1.1.17)	Mannitol	Cytoplasmic
130190000	124280000	66162000	111220000	203270000	90958000	66029000	133830000	160580000	116010000	66720000	125500000	124250000	185590000	79936000	167530000	CD630_23320	-	CD2331	4	4	4	4	0.194228		0.118466		0.367933		mtlF	PTS system, mannitol-specific, EIIA component (EC 2.7.1.69)	Mannitol	Cytoplasmic membrane
60853000	29084000	29655000	32042000	57754000	28551000	26917000	45364000	49725000	38195000	26744000	43130000	44026000	49651000	39026000	46115000	CD630_23330	0	CD2331	4	4	4	4	0.0646721		0.0574491		0.237899		mtlR	Transcription antiterminator, PTS operon regulator	Mannitol	Cytoplasmic
98362000	125370000	103620000	122200000	124570000	101880000	97036000	96585000	163150000	105260000	80586000	122460000	96704000	123540000	75635000	127660000	CD630_23340	-	CD2331	4	4	4	4	-0.0978548		0.0686351		-0.0859932		mtlA	PTS system, mannitol-specific, IICB component (EC 2.7.1.69)	Mannitol	Cytoplasmic membrane
2499400000	2327400000	2195500000	2468400000	2534700000	2332300000	2507000000	2385600000	2205900000	2350200000	2198500000	2386000000	2542100000	2470200000	2341300000	2506300000	CD630_23350	+	0	4	4	4	4	0.0403075		-0.0542256		0.0550585		guaB	Inositol-5'-monophosphate dehydrogenase (IMP dehydrogenase) (IMPDH) (IMPD) (EC 1.1.1.205)	Purine metabolism	Cytoplasmic
53616000	54247000	52925000	48144000	61256000	52258000	53410000	53738000	63033000	60225000	59079000	48570000	49149000	65077000	46077000	56732000	CD630_23360	-	0	4	4	4	4	0.0788047		0.144278		0.0548942		CD630_23360	Putative toxic anion resistance protein	Resistance to toxic compounds	Cytoplasmic
52109000	50025000	55547000	51796000	76503000	56597000	68050000	53150000	62548000	56696000	59518000	56262000	58442000	57097000	53551000	56919000	CD630_23370	-	0	4	4	4	4	0.27974		0.166016		0.109588		CD630_23370	Putative membrane protein	Putative membrane protein	Cytoplasmic membrane
120860000	93804000	97147000	99323000	120280000	108470000	123460000	125480000	76827000	111540000	103850000	115140000	118450000	111990000	138800000	123020000	CD630_23380	-	CD2338	4	4	4	4	0.216466		-0.013315		0.259812		4hbD	4-hydroxybutyrate dehydrogenase (4-hydroxybutanoate:NAD+ oxidoreductase) (EC 1.1.1.61)	Fermentation	Cytoplasmic
55713000	66568000	55972000	52862000	54483000	60559000	65446000	51886000	51647000	68002000	56412000	56036000	56359000	66557000	57664000	55498000	CD630_23390	-	CD2338	4	4	4	4	0.00783776		0.00611698		0.0306527		cat2	4-hydroxybutyryl-CoA:coenzyme A transferase	Fermentation	Cytoplasmic
240180000	257050000	233520000	252080000	254830000	260720000	245230000	227670000	221200000	249970000	227890000	237100000	253360000	279200000	222420000	228270000	CD630_23410	-	CD2338	4	4	4	4	0.00822609		-0.0701868		0.000616386		abfD	Gamma-aminobutyrate metabolism dehydratase/isomerase [includes: 4-hydroxybutyryl-coa dehydratase vinylacetyl-coa-delta-isomerase] (EC 4.2.1.-) (EC 5.3.3.3)	Fermentation	Cytoplasmic
83822000	87884000	82948000	75763000	73821000	73492000	75389000	68756000	70341000	74478000	64960000	70970000	67254000	79699000	66610000	60164000	CD630_23420	-	CD2342	4	4	4	4	-0.181		-0.235007		-0.27155		sucD	Succinate-semialdehyde dehydrogenase (NAD(P)+) (EC 1.2.1.16)	Fermentation	Cytoplasmic
19165000		26453000	21378000	23367000	24145000	24078000	22633000	22167000	22402000	21763000	25127000			24037000	23841000	CD630_23430	-	CD2342	4	4	4	3	0.0769668		0.0340127				cat1	Succinyl-CoA:coenzyme A transferase (EC 2.8.3.-)	Fermentation	Cytoplasmic
36297000	30461000	38179000	36551000	49886000	46764000	41680000	45326000	28911000	42799000	44880000	43089000	50774000	39033000	43120000	38651000	CD630_23450	+	0	4	4	4	4	0.376326		0.174495		0.278185		CD630_23450	Transcriptional regulator, LysR family	Transcriptional regulators of unknown targets	Cytoplasmic
145930000	128000000	118270000	130850000	120690000	119850000	120690000	131980000	126570000	127910000	114200000	139430000	137410000	130370000	121380000	137520000	CD630_23470	-	0	4	4	4	4	-0.0847468		-0.041808		0.00997781		proP	Xaa-Pro dipeptidase (EC 3.4.13.9)	Protein degradation	Cytoplasmic
1393400000	1690900000	1187300000	1726600000	1083500000	1414500000	1137300000	1368500000	906960000	1210600000	920580000	983580000	862060000	1116100000	877770000	926100000	CD630_23480	-	0	4	4	4	4	-0.261506		-0.576717		-0.665369	0.00393875	grdD	Glycine reductase complex component C subunit alpha (Protein PC alpha) (EC 1.21.4.2) (EC 1.21.4.3) (EC 1.21.4.4)	Oxidative stress	Cytoplasmic
3679300000	5063400000	3196600000	4275100000	3311200000	4279200000	3356800000	4315900000	2831200000	3912400000	2980300000	3641100000	2720800000	3580400000	2745600000	3310200000	CD630_23490	-	0	4	4	4	4	-0.0872276		-0.278816		-0.391947		grdC	Glycine reductase complex component C subunit beta (Protein PC beta) (EC 1.21.4.2)	Oxidative stress	Cytoplasmic
5839300000	6907700000	4569700000	6763400000	4566400000	6046600000	4890700000	5902900000	3824700000	5376700000	4264500000	4868000000	3829100000	4594000000	3946000000	4265800000	CD630_23510	0	0	4	4	4	4	-0.169786		-0.393328		-0.533628	0.015315	grdB	Glycine reductase complex component B gamma subunit (Selenocysteine) (EC 1.21.4.2)	Oxidative stress	Cytoplasmic
3776400000	3744000000	2014100000	3210600000	2158800000	2326300000	1617400000	2116500000	1368600000	2558300000	1674000000	1783400000	1254600000	1916700000	1500600000	1518700000	CD630_23520	0	CD2352	4	4	4	4	-0.632908		-0.78741		-1.04179	0.0065256	grdA	Glycine reductase complex selenoprotein A (Selenocysteine) (EC 1.21.4.2) (EC 1.21.4.3) (EC 1.21.4.4)	Oxidative stress	Cytoplasmic membrane
5740900000	6884500000	4137000000	6419300000	5063900000	5952600000	4516100000	5392500000	4043100000	5448200000	3987500000	4422500000	4168100000	5113900000	3798600000	4426000000	CD630_23540	-	CD2352	4	4	4	4	-0.147752		-0.372922		-0.405087		grdE	Glycine reductase complex component B subunits alpha and beta (Selenoprotein PB alpha/beta) (EC 1.21.4.2)	Oxidative stress	Cytoplasmic
3221500000	4677100000	3014700000	4091900000	2966800000	3831300000	2897300000	3589900000	3785200000	4419500000	2999700000	2951300000	2959200000	4612400000	2205800000	3368200000	CD630_23550	-	CD2352	4	4	4	4	-0.175632		-0.0840795		-0.190883		trxA2	Thioredoxin	Oxidative stress	Cytoplasmic
2377700000	3155300000	2114200000	2356600000	2503500000	3054500000	2338600000	2865400000	1977900000	2799800000	2068800000	2297300000	1955900000	2969600000	1806100000	2393000000	CD630_23560	-	CD2352	4	4	4	4	0.105398		-0.129682		-0.132715		trxB3	Thioredoxin reductase (EC 1.8.1.9)	Oxidative stress	Cytoplasmic
131690000	160980000	104910000	172520000	135310000	189400000	133620000	173430000	123620000	143680000	124800000	146440000	161250000	164530000	141460000	131290000	CD630_23570	-	CD2352	4	4	4	4	0.148162		-0.0821615		0.0702086		grdX	glycine reductase complex, GrdX component	Oxidative stress	Unknown
17308000	13546000	15418000	10012000	9525400	9244200	11253000	9539500	14203000	15145000	13313000	12772000	17095000	9012600	11581000	11845000	CD630_23580	-	0	4	4	4	4	-0.508606		-0.0219798		-0.184317		CD630_23580	Oligoendopeptidase-related, clade2, M3B family	Protein degradation	Cytoplasmic
210650000	169820000	200290000	173680000	192210000	143040000	185920000	166120000	197440000	154730000	152600000	166290000	169790000	160680000	149170000	145310000	CD630_23590	+	0	4	4	4	4	-0.134487		-0.168964		-0.271665		CD630_23590	Putative hydrolase, HAD superfamily, subfamily IIB (EC 3.1.3.-)	Uncharacterized proteins	Cytoplasmic
								14477000		22606000	23437000					CD630_23650	-	CD2360	0	1	3	1			ON				CD630_23650	ABC-type transport system,nitrate/sulfonate/taurine extracellular solute-binding protein	Nitrate and sulfur metabolism	Unknown
684140000	675190000	656290000	693850000	664320000	691100000	662830000	695180000	618170000	745450000	781030000	718490000	807690000	655270000	703210000	690190000	CD630_23700	-	CD2370	4	4	4	4	0.00210702		0.0795875		0.0761671		nadC	Nicotinate-nucleotide pyrophosphorylase (EC 2.4.2.19)	NAD and NADP	Cytoplasmic
658450000	538240000	621530000	683850000	630660000	567690000	675800000	615340000	612750000	587190000	655890000	654920000	583330000	570850000	644160000	563230000	CD630_23710	-	CD2370	4	4	4	4	-0.00727193		0.00499623		-0.0833759		nadB	L-aspartate oxidase (Quinolinate synthetase B) (EC 1.4.3.16)	NAD and NADP	Cytoplasmic
1225800000	1234100000	1287600000	1187500000	1129700000	1302400000	1276700000	1282100000	1025000000	1206900000	1310200000	1259500000	1242300000	1078200000	1272400000	1175700000	CD630_23720	-	CD2370	4	4	4	4	0.0162499		-0.0395349		-0.0494843		nadA	Quinolinate synthase A (EC 2.5.1.72)	NAD and NADP	Cytoplasmic
		43389000		44056000	37388000		31429000	38942000	38336000	33014000	35614000	46752000	38725000	35625000	9697900	CD630_23770	-	0	3	4	4	4							CD630_23770	Putative hydrolase, NUDIX family	Fermentation	Cytoplasmic
556090000	567570000	522580000	560710000	588700000	582600000	577140000	528600000	508160000	585460000	542090000	600820000	618910000	587800000	546690000	536000000	CD630_23790	-	CD2379	4	4	4	4	0.0451057		0.0192082		0.0529156		buk2	indole-3-acetate kinase	Fermentation	Cytoplasmic
308640000	329620000	305360000	403620000	319720000	308110000	294820000	290250000	265510000	362200000	285590000	368040000	328080000	325260000	303750000	328620000	CD630_23800	-	CD2379	4	4	4	4	-0.151546		-0.0723535		-0.0674416		iorB	indolepyruvate oxidoreductase, sununit beta	Aromatic amino acid and derivative metabolism	Cytoplasmic
241170000	300860000	241910000	257990000	218580000	261360000	234530000	239730000	230160000	282860000	220510000	266920000	273440000	292110000	243840000	278240000	CD630_23810	-	CD2379	4	4	4	4	-0.126895		-0.0586093		0.0619295		iorA	indolepyruvate oxidoreductase, sununit alpha	Aromatic amino acid and derivative metabolism	Cytoplasmic
118970000	129010000	108130000	124020000	103720000	104770000	105830000	109210000	93329000	110620000	99813000	117770000	100720000	108650000	102740000	118060000	CD630_23820	-	CD2379	4	4	4	4	-0.180961		-0.187783		-0.158518		CD630_23820	aromatic-amino-acid aminotransferase, tyrB-like	Aromatic amino acid and derivative metabolism	Cytoplasmic
49530000	81487000	77944000	70186000	99870000	56260000	82150000	80204000	84679000	86105000	74585000	78314000	92153000	87067000	77722000	74016000	CD630_23830	0	CD2383	4	4	4	4	0.190196		0.213557		0.245623		CD630_23830	Transcriptional regulator, sigma-54-dependent	RpoN dependent stress reponse	Cytoplasmic
69791000	46861000	45068000	48465000	66168000	41523000	60661000	57113000	62427000	47992000	49271000	60290000	58354000	48530000	55039000	86766000	CD630_23860	-	CD2383	4	4	4	4	0.101244		0.0657126		0.242683		CD630_23860	Uncharacterized protein	Uncharacterized proteins	Cytoplasmic
48533000	50984000	50128000	61265000	41868000	51193000	45921000	44745000	44317000	47374000	47291000				46155000	37031000	CD630_23870	+	0	4	4	3	4	-0.199064		-0.186692				CD630_23870	Alpha-hydroxy acid dehydrogenase,FMN-dependent	Fermentation	Cytoplasmic
226030000	152550000	181750000	165550000	242930000	193390000	209270000	195140000	221920000	209970000	209420000	228340000	222210000	203880000	212220000	230780000	CD630_23900	-	CD2388	4	4	4	4	0.211911		0.260704		0.259775		CD630_23900	Transcriptional regulator, beta-lactams repressor	Transcriptional regulators of unknown targets	Cytoplasmic
32739000	25523000	28220000	27457000	23896000	22957000	29838000	25716000	29409000	26601000	21469000	31300000	27342000	26069000	26562000	32026000	CD630_23920	-	0	4	4	4	4	-0.153947		-0.0668616		-0.0247758		CD630_23920	Putative tRNA-binding protein	tRNA metabolism	Cytoplasmic
24789000	27508000	25692000	23240000	29002000	27634000	26474000	25700000	40399000	24537000	27882000	29083000	28221000	28715000	24928000	28496000	CD630_23930	-	0	4	4	4	4	0.104188		0.268087		0.124595		CD630_23930	Putative glycosyl transferase, family 51	Peptidoglycan turnover	Cytoplasmic membrane
102210000	88722000	103640000	92435000	82556000	85049000	89601000	77760000	112790000	106260000	97893000	89544000	102200000	104190000	96945000	97758000	CD630_23940	-	0	4	4	4	4	-0.208345		0.0708496		0.0515771		dnaQ	DNA polymerase III, epsilon subunit (EC 2.7.7.7)	DNA replication	Cytoplasmic
414640000	318490000	323720000	316620000	526590000	430870000	468700000	386860000	351420000	421840000	397950000	377270000	490990000	363290000	427310000	435590000	CD630_23960	-	0	4	4	4	4	0.400569		0.173027		0.322216		CD630_23960	Uncharacterized protein	Uncharacterized proteins	Unknown
17670000	10118000	13902000	14912000	20469000	16634000	16818000	18248000	18111000	10597000	18368000	17275000	13710000	17271000	19978000	14474000	CD630_23970	0	0	4	4	4	4	0.350526		0.18511		0.209165		CD630_23970	Putative exonuclease	Nucleotide base excision repair	Cytoplasmic
140690000	142220000	130770000	133780000	157970000	158600000	154400000	135450000	139710000	155360000	147790000	159620000	181400000	161480000	147740000	146950000	CD630_23980	-	0	4	4	4	4	0.147564		0.13816		0.21983		ttcA1	Putative 2-thiocytidine tRNA biosynthesis protein TtcA	tRNA metabolism	Cytoplasmic
13792000	24983000	14550000	12377000		14691000	18702000	14226000	13205000	12504000	10251000		14014000	11167000	10881000	10237000	CD630_24020	-	0	4	4	3	4	-0.0493625		-0.454507		-0.504956		CD630_24020	Putative cell wall hydrolase phosphatase-associated protein (EC 3.4.-.-)	Peptidoglycan turnover	Extracellular
226950000	203010000	217080000	218760000	176020000	207610000	207770000	219670000	287460000	248640000	217980000	198470000	220940000	248890000	219080000	234730000	CD630_24030	-	0	4	4	4	4	-0.0942074		0.137761		0.0932969		dut	Deoxyuridine 5'-triphosphate nucleotidohydrolase (dUTPase) (EC 3.6.1.23) (dUTP pyrophosphatase)	Pyrimidine metabolism	Cytoplasmic
26839000	25981000	22762000	22833000	29450000	27163000	30164000	26945000	29050000	31907000	29383000	28129000	29452000	31721000	31377000	33974000	CD630_24040	+	0	4	4	4	4	0.208561		0.267559		0.362461	0.0428456	CD630_24040	DNA topoisomerase type IA (EC 5.99.1.2)	DNA internalization-related cluster	Cytoplasmic
40298000	37979000	34845000	45826000	40640000	43274000	35783000	37616000	43280000	46582000	41276000	40717000	38434000	39970000	42880000	40153000	CD630_24050	-	0	4	4	4	4	-0.014917		0.112637		0.0224164		CD630_24050	Transcriptional regulator, MarR family	Transcriptional regulators of unknown targets	Cytoplasmic
113840000	98291000	114480000	101550000	183160000	109450000	125210000	98297000	162180000	127590000	103830000	124770000	120270000	112520000	110440000	124790000	CD630_24060	+	CD2406	4	4	4	4	0.269545		0.275829		0.128417		CD630_24060	Putative lipoprotein	Lipoproteins	Cytoplasmic
102710000	127460000	130640000	119660000	111630000	117660000	120260000	117720000	177810000	114330000	113740000	126030000	102680000	108610000	114010000	135110000	CD630_24070	+	CD2406	4	4	4	4	-0.0401899		0.146736		-0.0615272		CD630_24070	Putative multidrug efflux pump	Antibiotic efflux	Cytoplasmic membrane
11367000	16206000			12830000		10327000	17303000	13896000			11369000	24143000		11951000	13415000	CD630_24080	0	CD2406	4	4	3	3							CD630_24080	Putative multidrug efflux pump	Antibiotic efflux	Unknown
349810000	413850000	369140000	381030000	392360000	401430000	373810000	352360000	332450000	384380000	370440000	399350000	341880000	375890000	357370000	374500000	CD630_24100	0	CD2410	4	4	4	4	0.00583015		-0.0261673		-0.0625085		ppdK	pyruvate phosphate dikinase	Central energy metabolism	Cytoplasmic
219090000	216120000	204910000	214500000	238330000	212510000	233420000	190280000	260750000	239530000	241750000	199810000	208160000	227730000	210500000	228160000	CD630_24110	-	CD2410	4	4	4	4	0.0332413		0.140199		0.0332578		CD630_24110	pyruvate, phosphate dikinase regulatory protein	Central energy metabolism	Cytoplasmic
139300000	177070000	171210000	138290000	192040000	165070000	164610000	126710000	177740000	180940000	180840000	170870000	158160000	190260000	150040000	155620000	CD630_24120	-	CD2410	4	4	4	4	0.0510878		0.182748		0.0636041		CD630_24120	Putative transcriptional repressor ccpn	Transcriptional regulators of unknown targets	Cytoplasmic
10063000	10089000	12006000	11386000		10266000	7744300		7010300	8591100	7703400	9249100		8239400	8402900	7023700	CD630_24210	-	0	4	3	4	3			-0.419644		-0.464621		CD630_24210	putative amidohydrolase, M20D family	Protein degradation	Cytoplasmic
66037000	52295000	60662000	52275000	65639000	64595000	67664000	61595000	60427000	63158000	63358000	61653000	66207000	61098000	70948000	47451000	CD630_24300	-	0	4	4	4	4	0.166124		0.104231		0.0873494		CD630_24300	Transcriptional regulator, IclR family	Transcriptional regulators of unknown targets	Cytoplasmic
1633200000	1554500000	1474800000	1496100000	1747500000	1589000000	1525300000	1458800000	1604100000	1497400000	1511700000	1436800000	1680100000	1535500000	1488800000	1462000000	CD630_24320	-	0	4	4	4	4	0.0374591		-0.0256673		0.00182605		glyS	Glycine--tRNA ligase beta subunit (EC 6.1.1.14) (Glycyl-tRNA synthetase beta subunit) (GlyRS)	tRNA metabolism	Cytoplasmic
1031600000	1079200000	1017100000	877920000	1155400000	1143400000	1026900000	1025000000	974460000	1138000000	1073800000	1083600000	1191700000	1163800000	1179800000	1025600000	CD630_24330	-	0	4	4	4	4	0.11915		0.0920912		0.187221		glyQ	Glycine--tRNA ligase alpha subunit (EC 6.1.1.14) (Glycyl-tRNA synthetase alpha subunit) (GlyRS)	tRNA metabolism	Cytoplasmic
809270000	1029000000	820220000	551050000	913820000	788020000	794090000	708510000	983930000	1002100000	959790000	773570000	927500000	1041800000	805490000	901580000	CD630_24340	-	0	4	4	4	4	-0.00229428		0.212699		0.195915		CD630_24340	Uncharacterized protein	Uncharacterized proteins	Cytoplasmic
21093000	16579000	17506000	15329000	12921000	17363000	16436000	17024000	15740000	17603000	11471000	12752000	19888000	18613000	19427000	17858000	CD630_24350	-	0	4	4	4	4	-0.145477		-0.29255		0.104165		recO	DNA repair protein RecO (Recombination protein O)	SOS response	Cytoplasmic
84047000	86208000	87959000	94010000	121890000	94164000	95862000	81013000	106970000	98618000	94867000	89140000	96964000	97469000	84792000	103670000	CD630_24360	-	CD2436	4	4	4	4	0.157775		0.145482		0.120456		CD630_24360	putative divalent cation transporter, MgtE family	Cation transporters	Cytoplasmic membrane
300890000	281220000	298290000	331640000	368300000	286010000	321850000	292620000	375010000	351540000	329900000	377940000	361920000	354850000	374840000	354020000	CD630_24370	-	CD2436	4	4	4	4	0.0660046		0.243		0.254261		era	GTPase Era	Ribosome biogenesis	Cytoplasmic membrane
75570000	91535000	82960000	49713000	93612000	93120000	88986000	74045000	88533000	96674000	86228000	89628000	115440000	119210000	71129000	73518000	CD630_24380	-	CD2436	4	4	4	4	0.222483		0.268356		0.339433		cdd	Cytidine deaminase (EC 3.5.4.5) (Cytidine aminohydrolase)	Pyrimidine metabolism	Cytoplasmic
		34716000			50971000	34609000	52496000	49912000	59918000	47647000	45979000	28309000	80461000	42734000	70236000	CD630_24400	-	CD2436	2	3	4	4							ybeY	Endoribonuclease YbeY (EC 3.1.-.-)	Translation	Cytoplasmic
118180000	122690000	126390000	104620000	129030000	120840000	128930000	126080000	129910000	138450000	126840000	141140000	156260000	142460000	127970000	144890000	CD630_24411	-	CD2436	4	4	4	4	0.0975205		0.184728		0.276535		CD630_24411	PhoH-like protein	C-di-XMP signaling	Cytoplasmic
794150000	702580000	568060000	652360000	823570000	752530000	776430000	609400000	733550000	717340000	695840000	642510000	849240000	863760000	780820000	750870000	CD630_24440	-	0	4	4	4	4	0.124443		0.0377779		0.255986		hpf	Ribosome hibernation promoting factor (HPF)	Ribosome biogenesis	Cytoplasmic
515920000	542100000	599950000	400590000	598950000	506240000	480570000	536740000	690130000	693730000	630540000	568690000	547930000	607960000	493040000	646170000	CD630_24460	0	CD2446	4	4	4	4	0.0441291		0.327462		0.156922		CD630_24460	Putative aspartyl/glutamyl-tRNA amidotransferase subunit B-related	tRNA metabolism	Cytoplasmic
2385200000	2622500000	2370200000	2610100000	2256700000	2219200000	2213600000	2227100000	1828400000	2238300000	2755900000	2763400000	1860100000	2213400000	2426400000	2411100000	CD630_24460	-	CD2446	4	4	4	4	-0.163702		-0.0592669		-0.164608		rpsU	30S ribosomal protein S21	Ribosome biogenesis	Cytoplasmic
[truncated: 687 more rows]
