# Supplementary material for: Clostridioides difficile Modifies its Aromatic Compound Metabolism in Response to Amidochelocardin-Induced Membrane Stress
Source: mSphere. 2022 Aug 22;7(5):e00302-22. doi: 10.1128/msphere.00302-22 (PMC9599328; doi:10.1128/msphere.00302-22)
Supplement: TABLE S5 [file msphere.00302-22-s0005.xlsx]

## Sheet: Supplementary_table_S5
Supplementary table S5: qPCR data for five selected genes of interest. Expression of five selected genes and the house keeping gene codY was analyzed by qPCR in three biological replicates in three technical replicates. The relative expression of a gene was calculated according to the Pfaffl method, which is based on the average Ct values of the gene of interest and of the house keeping gene unde…
	Houskeeping Gene (codY_250 ng)					relative expression 1.5 µg/ml amidochelocardin/control	average relative expression 1.5 µg/ml amidochelocardin/control	Std. deviation
Sample	Ct1	Ct2	Ct3	Avg. Ct	Average Ct
Ctrl_Rep.I	15.3	14.87	15.31	15.16	14.8422
Ctrl_Rep.II	14.83	15.01	14.61	14.8167
Ctrl_Rep.III	14.61	14.4	14.64	14.55
Stress_Rep.I	15	14.73	14.89	14.8733	14.5644
Stress_Rep.II	14.49	14.43	14.23	14.3833
Stress_Rep.III	14.39	14.56	14.36	14.4367
	Gene of Interest (0310_250 ng)
Sample	Ct1	Ct2	Ct3	Avg. Ct	Average Ct
Ctrl_Rep.I	19.1	18.99	18.84	18.9767	18.9456
Ctrl_Rep.II	18.85	18.95	18.59	18.7967
Ctrl_Rep.III	19.02	19.13	19.04	19.0633
Stress_Rep.I	14.21	14.33	14.15	14.23	14.4656	25.4639	21.3835	3.32032
Stress_Rep.II	14.49	14.42	14.41	14.44		17.3309
Stress_Rep.III	14.82	14.63	14.73	14.7267		21.3556
	Gene of Interest (16170_250 ng)
Sample	Ct1	Ct2	Ct3	Avg. Ct	Average Ct
Ctrl_Rep.I	17.52	17.64	17.66	17.6067	18.1644
Ctrl_Rep.II	18.28	18.65	18.42	18.45
Ctrl_Rep.III	18.43	18.46	18.42	18.4367
Stress_Rep.I	15.12	15.25	15.18	15.1833	16.1378	4.43266	3.45146	0.709491
Stress_Rep.II	16.49	16.32	16.31	16.3733		3.14252
Stress_Rep.III	16.79	16.77	17.01	16.8567		2.77919
	Gene of Interest (17590_250 ng)
Sample	Ct1	Ct2	Ct3	Avg. Ct	Average Ct
Ctrl_Rep.I	19.07	19.02	19.08	19.0567	19.06
Ctrl_Rep.II	19.36	19.19	19.2	19.25
Ctrl_Rep.III	18.88	18.88	18.86	18.8733
Stress_Rep.I	15.87	15.83	16.18	15.96	15.8111	7.1631	8.05093	0.719123
Stress_Rep.II	15.47	15.86	15.75	15.6933		8.92441
Stress_Rep.III	15.85	15.73	15.76	15.78		8.06527
	Gene of Interest (aroF1_250 ng)
Sample	Ct1	Ct2	Ct3	Avg. Ct	Average Ct
Ctrl_Rep.I	15.49	15.67	15.6	15.5867	15.3422
Ctrl_Rep.II	15.04	15.01	15.16	15.07
Ctrl_Rep.III	15.36	15.26	15.49	15.37
Stress_Rep.I	13.02	13.05	13.14	13.07	13.12	4.74092	3.99388	0.880729
Stress_Rep.II	13.18	13.49	12.88	13.1833		2.75724
Stress_Rep.III	13.2	13.02	13.1	13.1067		4.48348
	Gene of Interest (30350_250 ng)
Sample	Ct1	Ct2	Ct3	Avg. Ct	Average Ct
Ctrl_Rep.I	18.2	18.37	18.26	18.2767	18.1878
Ctrl_Rep.II	18.35	18.27	17.94	18.1867
Ctrl_Rep.III	18.12	18.03	18.15	18.1
Stress_Rep.I	16.84	16.68	16.73	16.75	16.2267	2.34557	3.25833	0.661918
Stress_Rep.II	15.86	15.98	15.91	15.9167		3.53486
Stress_Rep.III	15.99	16.01	16.04	16.0133		3.89457
Standard curves:
cDNA input	Ct1	Ct2	Avg.	Lgc		cDNA input	Ct1	Ct2	Avg.	Lgc		cDNA input	Ct1	Ct2	Avg.	Lgc		cDNA input	Ct1	Ct2	Avg.	Lgc		cDNA input	Ct1	Ct2	Avg.	Lgc		cDNA input	Ct1	Ct2	Avg.	Lgc
[ ng ]						[ ng ]						[ ng ]						[ ng ]						[ ng ]						[ ng ]
250	16.65	16.77	16.71	2.39794		250	14.7	14.83	14.765	2.39794		250		15.22	15.22	2.39794		250	13.67	13.93	13.8	2.39794		250	16.84	16.91	16.875	2.39794		250	16.64	16.69	16.665	2.39794
125	17.42	17.42	17.42	2.09691		125	15.43	15.39	15.41	2.09691		125	16.38	16.18	16.28	2.09691		125	14.75	14.85	14.8	2.09691		125	17.39	17.73	17.56	2.09691		125	17.85	17.67	17.76	2.09691
50	18.28	18.39	18.335	1.69897		50	16.72	16.85	16.785	1.69897		50	17.48	17.39	17.435	1.69897		50	16.03	16.14	16.085	1.69897		50	19.01		19.01	1.69897		50	18.98	19	18.99	1.69897
25	19.96	19.91	19.935	1.39794		25	18.06	18.05	18.055	1.39794		25	18.46	18.6	18.53	1.39794		25	17	17.14	17.07	1.39794		25	20	20.22	20.11	1.39794		25	19.92	20.08	20	1.39794
12.5	20.81	20.87	20.84	1.09691		12.5	19.02	18.76	18.89	1.09691		12.5	19.42	19.31	19.365	1.09691		12.5	17.66	18.11	17.885	1.09691		12.5	21.13		21.13	1.09691		12.5	20.9	21.12	21.01	1.09691
5	22.1	21.95	22.025	0.69897		5	20.15	20.32	20.235	0.69897		5	20.79	20.96	20.875	0.69897		5	19.56	19.68	19.62	0.69897		5	22.66		22.66	0.69897		5	22.53	22.75	22.64	0.69897
2.5	23.12		23.12	0.39794		2.5	21.07	21.29	21.18	0.39794		2.5	21.63	21.31	21.47	0.39794		2.5	20.2	20.42	20.31	0.39794		2.5	23.22		23.22	0.39794		2.5	22.99	23.17	23.08	0.39794
Slope	-3.2874					Slope	-3.2996					Slope	-3.1797					Slope	-3.2995					Slope	-3.3397					Slope	-3.3036
E(17590_250 ng)	2.01461					E(cody_250 ng)	2.0094					E (0310)_250 ng)	2.06298					E (aroF1)_250 ng)	2.00945					E (30350)_250 ng)	1.99264					E (16170)_250 ng)	2.00771
